# Supplementary material for: Toward an integrated model of dietary behavior: Social determinants and adherence to the mediterranean diet
Source: PLoS One. 2025 Dec 17;20(12):e0328853. doi: 10.1371/journal.pone.0328853 (PMC12711094; doi:10.1371/journal.pone.0328853)
Supplement: S1 File — This Excel file contains the dataset used for the analysis reported in the manuscript. Sheet 1 – Raw data: anonymized responses collected in the survey. Sheet 2 – Variables description: list and definition of all variables included in the study. (XLSX) [file pone.0328853.s001.xlsx]

## Sheet: Matrice_lenzietal__
D1_Consent	D2_gender	Age_classes	D4_Education_level	Italia_zone_in4	d17_ric_3_income	Workers_profile	Family_cultural_capital	bmi_classes	D22_Food_weight_on_health	D23_RIC_Weight_on_health	DM	DM1	DM_LV	VAR00001	D8_Children	Q9_How many_children	D10_Minor_children	D22_Health_nutrition	D23_Weight_health	D24_1_nutritional_values	D24_2_Products_Bio	D24_3_Products_Brand	D24_4_Fresh_Products	D24_5_Products_without_preservatives	D24_6_Fruit_juices	D24_7_Profotti_Bio2	D25_1_Frozen_foods	D25_2__Fast_Food	D25_3_Pizza_Focaccia	D25_4_Organic_Brand	D25_5_Drinks_gas	D25_6_Alcohol	D25_7_Sweets	D25_8_Prepared_fruit	D25_9_Food_box	D25_10_Fried_food	D26_1_Sugars	D26_2_Grassi	D26_3_Carbohydrates	D26_5_Proteins	D26_6_Fibres	D27_Kitchen	D28_1_ways_to_cook_frying	D28_2_ways_to_cook_soffritto	D28_3_ways_to_cook_in_the_oven_oil	D28_4_ways_to_cook_in_the_oven_without_oil	D28_5_ways_to_cook_raw	D28_6_ways_to_cook_without_seasonings	D29_1_Purchase_convenience
1	2	2	6	4	2	2	1	3				9999			1	2	2	9999	9999	99	99	99	99	99	99	99	99	99	99	99	99	99	99	99	99	99	9999	9999	9999	9999	9999	99	99	99	99	99	99	99	99
1	1	3	5	3	1	2	1	3				9999			1	2	1	9999	9999	99	99	99	99	99	99	99	99	99	99	99	99	99	99	99	99	99	9999	9999	9999	9999	9999	99	99	99	99	99	99	99	99
1	2	2	5	2		2						9999			2	88	88	9999	9999	99	99	99	99	99	99	99	99	99	99	99	99	99	99	99	99	99	9999	9999	9999	9999	9999	99	99	99	99	99	99	99	99
1	2	3	4	4		2						9999			2	88	88	9999	9999	99	99	99	99	99	99	99	99	99	99	99	99	99	99	99	99	99	9999	9999	9999	9999	9999	99	99	99	99	99	99	99	99
1	2	2	6	3		0						9999			2	88	88	9999	9999	99	99	99	99	99	99	99	99	99	99	99	99	99	99	99	99	99	9999	9999	9999	9999	9999	99	99	99	99	99	99	99	99
1	2	2	7	1	3	2	1	4				9999			2	88	88	9999	9999	99	99	99	99	99	99	99	99	99	99	99	99	99	99	99	99	99	9999	9999	9999	9999	9999	99	99	99	99	99	99	99	99
1	2	3	6	4		2						9999			1	2	0	9999	9999	99	99	99	99	99	99	99	99	99	99	99	99	99	99	99	99	99	9999	9999	9999	9999	9999	99	99	99	99	99	99	99	99
1	2	3	6	2		1						9999			1	2	1	9999	9999	99	99	99	99	99	99	99	99	99	99	99	99	99	99	99	99	99	9999	9999	9999	9999	9999	99	99	99	99	99	99	99	99
1	2	3	6	3		0						9999			1	2	0	9999	9999	99	99	99	99	99	99	99	99	99	99	99	99	99	99	99	99	99	9999	9999	9999	9999	9999	99	99	99	99	99	99	99	99
1	2	2	4	2		2						9999			1	1	0	9999	9999	99	99	99	99	99	99	99	99	99	99	99	99	99	99	99	99	99	9999	9999	9999	9999	9999	99	99	99	99	99	99	99	99
1	2	2	5	3		1						9999			2	88	88	9999	9999	99	99	99	99	99	99	99	99	99	99	99	99	99	99	99	99	99	9999	9999	9999	9999	9999	99	99	99	99	99	99	99	99
1	2	1	5	2	5	2	2					9999			2	88	88	9999	9999	99	99	99	99	99	99	99	99	99	99	99	99	99	99	99	99	99	9999	9999	9999	9999	9999	99	99	99	99	99	99	99	99
1	2	1	4	4		0						9999			1	1	1	9999	9999	99	99	99	99	99	99	99	99	99	99	99	99	99	99	99	99	99	9999	9999	9999	9999	9999	99	99	99	99	99	99	99	99
1	2	2	6	2		0	3	3				9999			1	2	2	9999	9999	99	99	99	99	99	99	99	99	99	99	99	99	99	99	99	99	99	9999	9999	9999	9999	9999	99	99	99	99	99	99	99	99
1	2	1	5	1	6	2	2	3				9999			1	1	1	9999	9999	99	99	99	99	99	99	99	99	99	99	99	99	99	99	99	99	99	9999	9999	9999	9999	9999	99	99	99	99	99	99	99	99
1	2	3	6	2		1						9999			1	1	0	9999	9999	99	99	99	99	99	99	99	99	99	99	99	99	99	99	99	99	99	9999	9999	9999	9999	9999	99	99	99	99	99	99	99	99
1	2	2	7	2		1						9999			1	1	1	9999	9999	99	99	99	99	99	99	99	99	99	99	99	99	99	99	99	99	99	9999	9999	9999	9999	9999	99	99	99	99	99	99	99	99
1	1	1	6	2		0	3	4				9999			2	88	88	9999	9999	99	99	99	99	99	99	99	99	99	99	99	99	99	99	99	99	99	9999	9999	9999	9999	9999	99	99	99	99	99	99	99	99
1	2	2	5	1		0						9999			1	1	1	9999	9999	99	99	99	99	99	99	99	99	99	99	99	99	99	99	99	99	99	9999	9999	9999	9999	9999	99	99	99	99	99	99	99	99
1	2	3	7	4		1						9999			2	88	88	9999	9999	99	99	99	99	99	99	99	99	99	99	99	99	99	99	99	99	99	9999	9999	9999	9999	9999	99	99	99	99	99	99	99	99
1	2	1	7	4		0						9999			2	88	88	9999	9999	99	99	99	99	99	99	99	99	99	99	99	99	99	99	99	99	99	9999	9999	9999	9999	9999	99	99	99	99	99	99	99	99
1	2	3	4	1		0	2					9999			2	88	88	9999	9999	99	99	99	99	99	99	99	99	99	99	99	99	99	99	99	99	99	9999	9999	9999	9999	9999	99	99	99	99	99	99	99	99
1	1	2	6	4	1	0	1	3				9999			2	88	88	9999	9999	99	99	99	99	99	99	99	99	99	99	99	99	99	99	99	99	99	9999	9999	9999	9999	9999	99	99	99	99	99	99	99	99
1	2	1	6	2		2						9999			1	2	2	9999	9999	99	99	99	99	99	99	99	99	99	99	99	99	99	99	99	99	99	9999	9999	9999	9999	9999	99	99	99	99	99	99	99	99
1	1	1	5	4	4	2	1					9999			2	88	88	9999	9999	99	99	99	99	99	99	99	99	99	99	99	99	99	99	99	99	99	9999	9999	9999	9999	9999	99	99	99	99	99	99	99	99
1	2	3	7	2		1						9999			2	88	88	9999	9999	99	99	99	99	99	99	99	99	99	99	99	99	99	99	99	99	99	9999	9999	9999	9999	9999	99	99	99	99	99	99	99	99
1	2	2	6			0						9999			1	2	2	9999	9999	99	99	99	99	99	99	99	99	99	99	99	99	99	99	99	99	99	9999	9999	9999	9999	9999	99	99	99	99	99	99	99	99
1	2	3	6	3		0						9999			1	2	0	9999	9999	99	99	99	99	99	99	99	99	99	99	99	99	99	99	99	99	99	9999	9999	9999	9999	9999	99	99	99	99	99	99	99	99
1	2	2	7	4		0						9999			1	99	99	9999	9999	99	99	99	99	99	99	99	99	99	99	99	99	99	99	99	99	99	9999	9999	9999	9999	9999	99	99	99	99	99	99	99	99
1	2	1	6	4		0						9999			1	1	1	9999	9999	99	99	99	99	99	99	99	99	99	99	99	99	99	99	99	99	99	9999	9999	9999	9999	9999	99	99	99	99	99	99	99	99
1	2	3	6	2		1						9999			2	88	88	9999	9999	99	99	99	99	99	99	99	99	99	99	99	99	99	99	99	99	99	9999	9999	9999	9999	9999	99	99	99	99	99	99	99	99
1	2	1	7		5	1	2	3				9999			2	88	88	9999	9999	99	99	99	99	99	99	99	99	99	99	99	99	99	99	99	99	99	9999	9999	9999	9999	9999	99	99	99	99	99	99	99	99
1	1	3	3	1		0						9999			1	1	0	9999	9999	99	99	99	99	99	99	99	99	99	99	99	99	99	99	99	99	99	9999	9999	9999	9999	9999	99	99	99	99	99	99	99	99
1	2	2	7	3		1						9999			1	2	1	9999	9999	99	99	99	99	99	99	99	99	99	99	99	99	99	99	99	99	99	9999	9999	9999	9999	9999	99	99	99	99	99	99	99	99
1	2	2	6	1	3	2	1					9999			2	88	88	9999	9999	99	99	99	99	99	99	99	99	99	99	99	99	99	99	99	99	99	9999	9999	9999	9999	9999	99	99	99	99	99	99	99	99
1	2	3	6	1		2						9999			2	88	88	9999	9999	99	99	99	99	99	99	99	99	99	99	99	99	99	99	99	99	99	9999	9999	9999	9999	9999	99	99	99	99	99	99	99	99
1	2	2	6	2		0						9999			2	88	88	9999	9999	99	99	99	99	99	99	99	99	99	99	99	99	99	99	99	99	99	9999	9999	9999	9999	9999	99	99	99	99	99	99	99	99
1	2	3	6	1		0						9999			2	88	88	9999	9999	99	99	99	99	99	99	99	99	99	99	99	99	99	99	99	99	99	9999	9999	9999	9999	9999	99	99	99	99	99	99	99	99
1	2	3	6	2		1						9999			1	1	0	9999	9999	99	99	99	99	99	99	99	99	99	99	99	99	99	99	99	99	99	9999	9999	9999	9999	9999	99	99	99	99	99	99	99	99
1	2	3	6	3	3	2	1					9999			1	3	0	9999	9999	99	99	99	99	99	99	99	99	99	99	99	99	99	99	99	99	99	9999	9999	9999	9999	9999	99	99	99	99	99	99	99	99
1	2	3	6	2		0						9999			2	88	88	9999	9999	99	99	99	99	99	99	99	99	99	99	99	99	99	99	99	99	99	9999	9999	9999	9999	9999	99	99	99	99	99	99	99	99
1	2	2	7	3	6	2	3	3				9999			1	1	1	9999	9999	99	99	99	99	99	99	99	99	99	99	99	99	99	99	99	99	99	9999	9999	9999	9999	9999	99	99	99	99	99	99	99	99
1	2	1	6	1		0						9999			2	88	88	9999	9999	99	99	99	99	99	99	99	99	99	99	99	99	99	99	99	99	99	9999	9999	9999	9999	9999	99	99	99	99	99	99	99	99
1	2	3	4	3		0						9999			1	2	0	9999	9999	99	99	99	99	99	99	99	99	99	99	99	99	99	99	99	99	99	9999	9999	9999	9999	9999	99	99	99	99	99	99	99	99
1	1	3	7	1	2	2	3	3				9999			1	3	0	9999	9999	99	99	99	99	99	99	99	99	99	99	99	99	99	99	99	99	99	9999	9999	9999	9999	9999	99	99	99	99	99	99	99	99
1	1	3	6	2		1						9999			1	1	0	9999	9999	99	99	99	99	99	99	99	99	99	99	99	99	99	99	99	99	99	9999	9999	9999	9999	9999	99	99	99	99	99	99	99	99
1	2	1	5	3		2						9999			2	88	88	9999	9999	99	99	99	99	99	99	99	99	99	99	99	99	99	99	99	99	99	9999	9999	9999	9999	9999	99	99	99	99	99	99	99	99
1	2	2	6	4		2	2	4				9999			1	2	2	9999	9999	99	99	99	99	99	99	99	99	99	99	99	99	99	99	99	99	99	9999	9999	9999	9999	9999	99	99	99	99	99	99	99	99
1	2	2	7	4		0						9999			2	88	88	9999	9999	99	99	99	99	99	99	99	99	99	99	99	99	99	99	99	99	99	9999	9999	9999	9999	9999	99	99	99	99	99	99	99	99
1	2	3	7	1		1						9999			2	88	88	9999	9999	99	99	99	99	99	99	99	99	99	99	99	99	99	99	99	99	99	9999	9999	9999	9999	9999	99	99	99	99	99	99	99	99
1	2	3	5	3	2	0	2					9999			1	2	0	9999	9999	99	99	99	99	99	99	99	99	99	99	99	99	99	99	99	99	99	9999	9999	9999	9999	9999	99	99	99	99	99	99	99	99
1	2	3	3	4		0						9999			2	88	88	9999	9999	99	99	99	99	99	99	99	99	99	99	99	99	99	99	99	99	99	9999	9999	9999	9999	9999	99	99	99	99	99	99	99	99
1	2	3	5	3		0						9999			1	2	0	9999	9999	99	99	99	99	99	99	99	99	99	99	99	99	99	99	99	99	99	9999	9999	9999	9999	9999	99	99	99	99	99	99	99	99
1	1	2	6	3	4	2	3	3				9999			1	1	1	9999	9999	99	99	99	99	99	99	99	99	99	99	99	99	99	99	99	99	99	9999	9999	9999	9999	9999	99	99	99	99	99	99	99	99
1	2	1	6	2		0						9999			2	88	88	9999	9999	99	99	99	99	99	99	99	99	99	99	99	99	99	99	99	99	99	9999	9999	9999	9999	9999	99	99	99	99	99	99	99	99
1	2	2	4	4		2						9999			2	88	88	9999	9999	99	99	99	99	99	99	99	99	99	99	99	99	99	99	99	99	99	9999	9999	9999	9999	9999	99	99	99	99	99	99	99	99
1	2	2	4	4		2						9999			2	88	88	9999	9999	99	99	99	99	99	99	99	99	99	99	99	99	99	99	99	99	99	9999	9999	9999	9999	9999	99	99	99	99	99	99	99	99
1	2	3	6	1	3	1	1					9999			2	88	88	9999	9999	99	99	99	99	99	99	99	99	99	99	99	99	99	99	99	99	99	9999	9999	9999	9999	9999	99	99	99	99	99	99	99	99
1	2	1	6	1	1	1	2	4				9999			1	1	1	9999	9999	99	99	99	99	99	99	99	99	99	99	99	99	99	99	99	99	99	9999	9999	9999	9999	9999	99	99	99	99	99	99	99	99
1	2	2	6	2		2						9999			1	3	3	9999	9999	99	99	99	99	99	99	99	99	99	99	99	99	99	99	99	99	99	9999	9999	9999	9999	9999	99	99	99	99	99	99	99	99
1	2	3	5	2		2						9999			2	88	88	9999	9999	99	99	99	99	99	99	99	99	99	99	99	99	99	99	99	99	99	9999	9999	9999	9999	9999	99	99	99	99	99	99	99	99
1	2	2	4	4	1	2	2					9999			2	88	88	9999	9999	99	99	99	99	99	99	99	99	99	99	99	99	99	99	99	99	99	9999	9999	9999	9999	9999	99	99	99	99	99	99	99	99
1	2	3	6	1		1						9999			1	4	0	9999	9999	99	99	99	99	99	99	99	99	99	99	99	99	99	99	99	99	99	9999	9999	9999	9999	9999	99	99	99	99	99	99	99	99
1	2	1	6	1		2						9999			1	1	1	9999	9999	99	99	99	99	99	99	99	99	99	99	99	99	99	99	99	99	99	9999	9999	9999	9999	9999	99	99	99	99	99	99	99	99
1	2	2	7	3	6	0	1					9999			2	88	88	9999	9999	99	99	99	99	99	99	99	99	99	99	99	99	99	99	99	99	99	9999	9999	9999	9999	9999	99	99	99	99	99	99	99	99
1	2	1	6	4		2	2	4				9999			1	2	2	9999	9999	99	99	99	99	99	99	99	99	99	99	99	99	99	99	99	99	99	9999	9999	9999	9999	9999	99	99	99	99	99	99	99	99
1	2	1	6	2		1						9999			2	88	88	9999	9999	99	99	99	99	99	99	99	99	99	99	99	99	99	99	99	99	99	9999	9999	9999	9999	9999	99	99	99	99	99	99	99	99
1	1	1	4	4		0						9999			2	88	88	9999	9999	99	99	99	99	99	99	99	99	99	99	99	99	99	99	99	99	99	9999	9999	9999	9999	9999	99	99	99	99	99	99	99	99
1	2	2	4	4		0						9999			1	2	2	9999	9999	99	99	99	99	99	99	99	99	99	99	99	99	99	99	99	99	99	9999	9999	9999	9999	9999	99	99	99	99	99	99	99	99
1	2	1	6	4		2						9999			2	88	88	9999	9999	99	99	99	99	99	99	99	99	99	99	99	99	99	99	99	99	99	9999	9999	9999	9999	9999	99	99	99	99	99	99	99	99
1	2	2	6	3		2						9999			1	1	1	9999	9999	99	99	99	99	99	99	99	99	99	99	99	99	99	99	99	99	99	9999	9999	9999	9999	9999	99	99	99	99	99	99	99	99
1	1	2	4	3		2						9999			2	88	88	9999	9999	99	99	99	99	99	99	99	99	99	99	99	99	99	99	99	99	99	9999	9999	9999	9999	9999	99	99	99	99	99	99	99	99
1	2	3	7	4	3	0	2	3				9999			1	2	0	9999	9999	99	99	99	99	99	99	99	99	99	99	99	99	99	99	99	99	99	9999	9999	9999	9999	9999	99	99	99	99	99	99	99	99
1	2	3	6	3	2	2	2	2				9999			2	88	88	9999	9999	99	99	99	99	99	99	99	99	99	99	99	99	99	99	99	99	99	9999	9999	9999	9999	9999	99	99	99	99	99	99	99	99
1	2	2	7	1	2	0	2	5				9999			1	2	2	9999	9999	99	99	99	99	99	99	99	99	99	99	99	99	99	99	99	99	99	9999	9999	9999	9999	9999	99	99	99	99	99	99	99	99
1	2	1	5	3		0						9999			2	88	88	9999	9999	99	99	99	99	99	99	99	99	99	99	99	99	99	99	99	99	99	9999	9999	9999	9999	9999	99	99	99	99	99	99	99	99
1	2	3	7	3		0						9999			1	1	0	9999	9999	99	99	99	99	99	99	99	99	99	99	99	99	99	99	99	99	99	9999	9999	9999	9999	9999	99	99	99	99	99	99	99	99
1	2	1	4	2		0						9999			2	88	88	9999	9999	99	99	99	99	99	99	99	99	99	99	99	99	99	99	99	99	99	9999	9999	9999	9999	9999	99	99	99	99	99	99	99	99
1	2	2	7	4		2						9999			1	1	1	9999	9999	99	99	99	99	99	99	99	99	99	99	99	99	99	99	99	99	99	9999	9999	9999	9999	9999	99	99	99	99	99	99	99	99
1	1	2	7	4	3	2	3					9999			2	88	88	9999	9999	99	99	99	99	99	99	99	99	99	99	99	99	99	99	99	99	99	9999	9999	9999	9999	9999	99	99	99	99	99	99	99	99
1	2	1	6	1		2						9999			2	88	88	9999	9999	99	99	99	99	99	99	99	99	99	99	99	99	99	99	99	99	99	9999	9999	9999	9999	9999	99	99	99	99	99	99	99	99
1	2	3	6	3		1						9999			2	88	88	9999	9999	99	99	99	99	99	99	99	99	99	99	99	99	99	99	99	99	99	9999	9999	9999	9999	9999	99	99	99	99	99	99	99	99
1	1	2	4	3		0						9999			2	88	88	9999	9999	99	99	99	99	99	99	99	99	99	99	99	99	99	99	99	99	99	9999	9999	9999	9999	9999	99	99	99	99	99	99	99	99
1	2	1	7	4	3	0	2	3				9999			2	88	88	9999	9999	99	99	99	99	99	99	99	99	99	99	99	99	99	99	99	99	99	9999	9999	9999	9999	9999	99	99	99	99	99	99	99	99
1	2	1	6	3		2						9999			2	88	88	9999	9999	99	99	99	99	99	99	99	99	99	99	99	99	99	99	99	99	99	9999	9999	9999	9999	9999	99	99	99	99	99	99	99	99
1	2	1	5	2		2						9999			2	88	88	9999	9999	99	99	99	99	99	99	99	99	99	99	99	99	99	99	99	99	99	9999	9999	9999	9999	9999	99	99	99	99	99	99	99	99
1	2	1	4	1		2						9999			2	88	88	9999	9999	99	99	99	99	99	99	99	99	99	99	99	99	99	99	99	99	99	9999	9999	9999	9999	9999	99	99	99	99	99	99	99	99
1	2	1	4	4		3						9999			1	1	1	9999	9999	99	99	99	99	99	99	99	99	99	99	99	99	99	99	99	99	99	9999	9999	9999	9999	9999	99	99	99	99	99	99	99	99
1	2	2	6	4		2	2					9999			2	88	88	9999	9999	99	99	99	99	99	99	99	99	99	99	99	99	99	99	99	99	99	9999	9999	9999	9999	9999	99	99	99	99	99	99	99	99
1	2	1	5	4		2						9999			2	88	88	9999	9999	99	99	99	99	99	99	99	99	99	99	99	99	99	99	99	99	99	9999	9999	9999	9999	9999	99	99	99	99	99	99	99	99
1	2	2	6	4	6	1	3	4				9999			1	2	2	9999	9999	99	99	99	99	99	99	99	99	99	99	99	99	99	99	99	99	99	9999	9999	9999	9999	9999	99	99	99	99	99	99	99	99
1	1	1	6	4		0						9999			2	88	88	9999	9999	99	99	99	99	99	99	99	99	99	99	99	99	99	99	99	99	99	9999	9999	9999	9999	9999	99	99	99	99	99	99	99	99
1	2	2	7	4	3	2	1					9999			2	88	88	9999	9999	99	99	99	99	99	99	99	99	99	99	99	99	99	99	99	99	99	9999	9999	9999	9999	9999	99	99	99	99	99	99	99	99
1	2	1	6	1	2	2	1	3				9999			2	88	88	9999	9999	99	99	99	99	99	99	99	99	99	99	99	99	99	99	99	99	99	9999	9999	9999	9999	9999	99	99	99	99	99	99	99	99
1	2	1	4	1		2						9999			2	88	88	9999	9999	99	99	99	99	99	99	99	99	99	99	99	99	99	99	99	99	99	9999	9999	9999	9999	9999	99	99	99	99	99	99	99	99
1	2	1	5	1		1	3					9999			2	88	88	9999	9999	99	99	99	99	99	99	99	99	99	99	99	99	99	99	99	99	99	9999	9999	9999	9999	9999	99	99	99	99	99	99	99	99
1	2	2	5	1	6	2	2					9999			1	2	2	9999	9999	99	99	99	99	99	99	99	99	99	99	99	99	99	99	99	99	99	9999	9999	9999	9999	9999	99	99	99	99	99	99	99	99
1	2	1	6	3		2						9999			2	88	88	9999	9999	99	99	99	99	99	99	99	99	99	99	99	99	99	99	99	99	99	9999	9999	9999	9999	9999	99	99	99	99	99	99	99	99
1	2	1	5	2	3	2	2	3				9999			2	88	88	9999	9999	99	99	99	99	99	99	99	99	99	99	99	99	99	99	99	99	99	9999	9999	9999	9999	9999	99	99	99	99	99	99	99	99
1	2	3	6	1	5	1	2	3				9999			1	4	0	9999	9999	99	99	99	99	99	99	99	99	99	99	99	99	99	99	99	99	99	9999	9999	9999	9999	9999	99	99	99	99	99	99	99	99
1	2	2	7	4	4	2	2	3				9999			2	88	88	9999	9999	99	99	99	99	99	99	99	99	99	99	99	99	99	99	99	99	99	9999	9999	9999	9999	9999	99	99	99	99	99	99	99	99
1	2	2	4	4	4	2	2					9999			2	88	88	9999	9999	99	99	99	99	99	99	99	99	99	99	99	99	99	99	99	99	99	9999	9999	9999	9999	9999	99	99	99	99	99	99	99	99
1	2	3	4	2		2						9999			2	88	88	9999	9999	99	99	99	99	99	99	99	99	99	99	99	99	99	99	99	99	99	9999	9999	9999	9999	9999	99	99	99	99	99	99	99	99
1	2	1	5	4	4	1	2	2				9999			2	88	88	9999	9999	99	99	99	99	99	99	99	99	99	99	99	99	99	99	99	99	99	9999	9999	9999	9999	9999	99	99	99	99	99	99	99	99
1	2	1	6	2		0						9999			2	88	88	9999	9999	99	99	99	99	99	99	99	99	99	99	99	99	99	99	99	99	99	9999	9999	9999	9999	9999	99	99	99	99	99	99	99	99
1	2	2	6	4		2						9999			2	88	88	9999	9999	99	99	99	99	99	99	99	99	99	99	99	99	99	99	99	99	99	9999	9999	9999	9999	9999	99	99	99	99	99	99	99	99
1	2	1	6	4	2	0	2	5				9999			2	88	88	9999	9999	99	99	99	99	99	99	99	99	99	99	99	99	99	99	99	99	99	9999	9999	9999	9999	9999	99	99	99	99	99	99	99	99
1	1	2	5	2		1						9999			2	88	88	9999	9999	99	99	99	99	99	99	99	99	99	99	99	99	99	99	99	99	99	9999	9999	9999	9999	9999	99	99	99	99	99	99	99	99
1	2	1	5	4		0						9999			2	88	88	9999	9999	99	99	99	99	99	99	99	99	99	99	99	99	99	99	99	99	99	9999	9999	9999	9999	9999	99	99	99	99	99	99	99	99
1	2	1	6	3	3	1	2					9999			2	88	88	9999	9999	99	99	99	99	99	99	99	99	99	99	99	99	99	99	99	99	99	9999	9999	9999	9999	9999	99	99	99	99	99	99	99	99
1	2	1	6	4	2	0	3	3				9999			2	88	88	9999	9999	99	99	99	99	99	99	99	99	99	99	99	99	99	99	99	99	99	9999	9999	9999	9999	9999	99	99	99	99	99	99	99	99
1	2	2	7	4	2	1	3	3				9999			2	88	88	9999	9999	99	99	99	99	99	99	99	99	99	99	99	99	99	99	99	99	99	9999	9999	9999	9999	9999	99	99	99	99	99	99	99	99
1	1	2	7	4		1						9999			2	88	88	9999	9999	99	99	99	99	99	99	99	99	99	99	99	99	99	99	99	99	99	9999	9999	9999	9999	9999	99	99	99	99	99	99	99	99
1	1	1	7	2	2	2	2	4				9999			2	88	88	9999	9999	99	99	99	99	99	99	99	99	99	99	99	99	99	99	99	99	99	9999	9999	9999	9999	9999	99	99	99	99	99	99	99	99
1	2	1	7	3		1						9999			2	88	88	9999	9999	99	99	99	99	99	99	99	99	99	99	99	99	99	99	99	99	99	9999	9999	9999	9999	9999	99	99	99	99	99	99	99	99
1	1	1	6	1		2						9999			1	2	2	9999	9999	99	99	99	99	99	99	99	99	99	99	99	99	99	99	99	99	99	9999	9999	9999	9999	9999	99	99	99	99	99	99	99	99
1	2	1	6	4	1	0	2	3				9999			1	1	1	9999	9999	99	99	99	99	99	99	99	99	99	99	99	99	99	99	99	99	99	9999	9999	9999	9999	9999	99	99	99	99	99	99	99	99
1	2	1	6	3		2						9999			2	88	88	9999	9999	99	99	99	99	99	99	99	99	99	99	99	99	99	99	99	99	99	9999	9999	9999	9999	9999	99	99	99	99	99	99	99	99
1	2	1	5	2	3	2	2	3				9999			2	88	88	9999	9999	99	99	99	99	99	99	99	99	99	99	99	99	99	99	99	99	99	9999	9999	9999	9999	9999	99	99	99	99	99	99	99	99
1	2	1	6	2	6	0	3	3				9999			2	88	88	9999	9999	99	99	99	99	99	99	99	99	99	99	99	99	99	99	99	99	99	9999	9999	9999	9999	9999	99	99	99	99	99	99	99	99
1	2	1	5	3		0						9999			2	88	88	9999	9999	99	99	99	99	99	99	99	99	99	99	99	99	99	99	99	99	99	9999	9999	9999	9999	9999	99	99	99	99	99	99	99	99
1	2	1	4	4		0						9999			2	88	88	9999	9999	99	99	99	99	99	99	99	99	99	99	99	99	99	99	99	99	99	9999	9999	9999	9999	9999	99	99	99	99	99	99	99	99
1	2	3	6	2	2	0	3					9999			1	1	0	9999	9999	99	99	99	99	99	99	99	99	99	99	99	99	99	99	99	99	99	9999	9999	9999	9999	9999	99	99	99	99	99	99	99	99
1	2	1	4	2		2						9999			1	1	1	9999	9999	99	99	99	99	99	99	99	99	99	99	99	99	99	99	99	99	99	9999	9999	9999	9999	9999	99	99	99	99	99	99	99	99
1	2	1	6	1	2	2	1					9999			2	88	88	9999	9999	99	99	99	99	99	99	99	99	99	99	99	99	99	99	99	99	99	9999	9999	9999	9999	9999	99	99	99	99	99	99	99	99
1	2	2	6	1		2						9999			2	88	88	9999	9999	99	99	99	99	99	99	99	99	99	99	99	99	99	99	99	99	99	9999	9999	9999	9999	9999	99	99	99	99	99	99	99	99
1	1	1	7	4		0						9999			2	88	88	9999	9999	99	99	99	99	99	99	99	99	99	99	99	99	99	99	99	99	99	9999	9999	9999	9999	9999	99	99	99	99	99	99	99	99
1	2	2	5	2		0						9999			2	88	88	9999	9999	99	99	99	99	99	99	99	99	99	99	99	99	99	99	99	99	99	9999	9999	9999	9999	9999	99	99	99	99	99	99	99	99
1	2	3	6	2		2						9999			2	88	88	9999	9999	99	99	99	99	99	99	99	99	99	99	99	99	99	99	99	99	99	9999	9999	9999	9999	9999	99	99	99	99	99	99	99	99
1	2	3	6	1		0						9999			1	7	2	9999	9999	99	99	99	99	99	99	99	99	99	99	99	99	99	99	99	99	99	9999	9999	9999	9999	9999	99	99	99	99	99	99	99	99
1	2	1	4	1	2	0	2	5				9999			2	88	88	9999	9999	99	99	99	99	99	99	99	99	99	99	99	99	99	99	99	99	99	9999	9999	9999	9999	9999	99	99	99	99	99	99	99	99
1	2	3	5	2	3	1	2	3				9999			1	2	0	9999	9999	99	99	99	99	99	99	99	99	99	99	99	99	99	99	99	99	99	9999	9999	9999	9999	9999	99	99	99	99	99	99	99	99
1	2	2	7	4		0						9999			1	2	2	9999	9999	99	99	99	99	99	99	99	99	99	99	99	99	99	99	99	99	99	9999	9999	9999	9999	9999	99	99	99	99	99	99	99	99
1	2	2	6	2		2						9999			2	88	88	9999	9999	99	99	99	99	99	99	99	99	99	99	99	99	99	99	99	99	99	9999	9999	9999	9999	9999	99	99	99	99	99	99	99	99
1	2	1	4	1		2						9999			2	88	88	9999	9999	99	99	99	99	99	99	99	99	99	99	99	99	99	99	99	99	99	9999	9999	9999	9999	9999	99	99	99	99	99	99	99	99
1	1	2	7	1	3	1	1	3				9999			2	88	88	9999	9999	99	99	99	99	99	99	99	99	99	99	99	99	99	99	99	99	99	9999	9999	9999	9999	9999	99	99	99	99	99	99	99	99
1	2	1	6	1		2						9999			2	88	88	9999	9999	99	99	99	99	99	99	99	99	99	99	99	99	99	99	99	99	99	9999	9999	9999	9999	9999	99	99	99	99	99	99	99	99
1	2	2	6	3	2	1	3					9999			2	88	88	9999	9999	99	99	99	99	99	99	99	99	99	99	99	99	99	99	99	99	99	9999	9999	9999	9999	9999	99	99	99	99	99	99	99	99
1	2	1	5	1	3	0	2	3				9999			2	88	88	9999	9999	99	99	99	99	99	99	99	99	99	99	99	99	99	99	99	99	99	9999	9999	9999	9999	9999	99	99	99	99	99	99	99	99
1	2	1	5	1		0						9999			2	88	88	9999	9999	99	99	99	99	99	99	99	99	99	99	99	99	99	99	99	99	99	9999	9999	9999	9999	9999	99	99	99	99	99	99	99	99
1	2	1	4	3	4	2	3					9999			2	88	88	9999	9999	99	99	99	99	99	99	99	99	99	99	99	99	99	99	99	99	99	9999	9999	9999	9999	9999	99	99	99	99	99	99	99	99
1	1	1	7	4		1						9999			2	88	88	9999	9999	99	99	99	99	99	99	99	99	99	99	99	99	99	99	99	99	99	9999	9999	9999	9999	9999	99	99	99	99	99	99	99	99
1	2	1	5	2		0						9999			2	88	88	9999	9999	99	99	99	99	99	99	99	99	99	99	99	99	99	99	99	99	99	9999	9999	9999	9999	9999	99	99	99	99	99	99	99	99
1	2	1	5	1	4	2	2	3				9999			1	99	99	9999	9999	99	99	99	99	99	99	99	99	99	99	99	99	99	99	99	99	99	9999	9999	9999	9999	9999	99	99	99	99	99	99	99	99
1	2	1	6	3		1						9999			2	88	88	9999	9999	99	99	99	99	99	99	99	99	99	99	99	99	99	99	99	99	99	9999	9999	9999	9999	9999	99	99	99	99	99	99	99	99
1	2	2	4	2		2						9999			1	2	1	9999	9999	99	99	99	99	99	99	99	99	99	99	99	99	99	99	99	99	99	9999	9999	9999	9999	9999	99	99	99	99	99	99	99	99
1	2	1	4	4	2	0	2					9999			2	88	88	9999	9999	99	99	99	99	99	99	99	99	99	99	99	99	99	99	99	99	99	9999	9999	9999	9999	9999	99	99	99	99	99	99	99	99
1	2	2	6	4		0						9999			1	1	1	9999	9999	99	99	99	99	99	99	99	99	99	99	99	99	99	99	99	99	99	9999	9999	9999	9999	9999	99	99	99	99	99	99	99	99
1	2	2	7	2		2						9999			2	88	88	9999	9999	99	99	99	99	99	99	99	99	99	99	99	99	99	99	99	99	99	9999	9999	9999	9999	9999	99	99	99	99	99	99	99	99
1	2	2	7	1		1						9999			1	1	1	9999	9999	99	99	99	99	99	99	99	99	99	99	99	99	99	99	99	99	99	9999	9999	9999	9999	9999	99	99	99	99	99	99	99	99
1	2	1	5	3		0						9999			2	88	88	9999	9999	99	99	99	99	99	99	99	99	99	99	99	99	99	99	99	99	99	9999	9999	9999	9999	9999	99	99	99	99	99	99	99	99
1	2	2	4	3		2		3				9999			1	1	1	9999	9999	99	99	99	99	99	99	99	99	99	99	99	99	99	99	99	99	99	9999	9999	9999	9999	9999	99	99	99	99	99	99	99	99
1	2	1	7	4		2						9999			2	88	88	9999	9999	99	99	99	99	99	99	99	99	99	99	99	99	99	99	99	99	99	9999	9999	9999	9999	9999	99	99	99	99	99	99	99	99
1	2	1	5	2		2						9999			2	88	88	9999	9999	99	99	99	99	99	99	99	99	99	99	99	99	99	99	99	99	99	9999	9999	9999	9999	9999	99	99	99	99	99	99	99	99
1	2	2	7	3		1						9999			1	2	2	9999	9999	99	99	99	99	99	99	99	99	99	99	99	99	99	99	99	99	99	9999	9999	9999	9999	9999	99	99	99	99	99	99	99	99
1	2	1	7	4		1						9999			2	88	88	9999	9999	99	99	99	99	99	99	99	99	99	99	99	99	99	99	99	99	99	9999	9999	9999	9999	9999	99	99	99	99	99	99	99	99
1	2	1	7	4		0						9999			2	88	88	9999	9999	99	99	99	99	99	99	99	99	99	99	99	99	99	99	99	99	99	9999	9999	9999	9999	9999	99	99	99	99	99	99	99	99
1	2	1	5	4	2	2	1	3				9999			2	88	88	9999	9999	99	99	99	99	99	99	99	99	99	99	99	99	99	99	99	99	99	9999	9999	9999	9999	9999	99	99	99	99	99	99	99	99
1	2	1	7	3		2						9999			2	88	88	9999	9999	99	99	99	99	99	99	99	99	99	99	99	99	99	99	99	99	99	9999	9999	9999	9999	9999	99	99	99	99	99	99	99	99
1	2	1	6	4		0						9999			2	88	88	9999	9999	99	99	99	99	99	99	99	99	99	99	99	99	99	99	99	99	99	9999	9999	9999	9999	9999	99	99	99	99	99	99	99	99
1	2	2	7	4	4	1	1					9999			1	1	1	9999	9999	99	99	99	99	99	99	99	99	99	99	99	99	99	99	99	99	99	9999	9999	9999	9999	9999	99	99	99	99	99	99	99	99
1	2	1	4	1		2	2	3				9999			2	88	88	9999	9999	99	99	99	99	99	99	99	99	99	99	99	99	99	99	99	99	99	9999	9999	9999	9999	9999	99	99	99	99	99	99	99	99
1	2	1	6	4	5	2	1	3				9999			1	1	1	9999	9999	99	99	99	99	99	99	99	99	99	99	99	99	99	99	99	99	99	9999	9999	9999	9999	9999	99	99	99	99	99	99	99	99
1	1	1	6	1	2	2	2					9999			2	88	88	9999	9999	99	99	99	99	99	99	99	99	99	99	99	99	99	99	99	99	99	9999	9999	9999	9999	9999	99	99	99	99	99	99	99	99
1	2	2	6	2		1						9999			2	88	88	9999	9999	99	99	99	99	99	99	99	99	99	99	99	99	99	99	99	99	99	9999	9999	9999	9999	9999	99	99	99	99	99	99	99	99
1	2	2	6	1		1						9999			2	88	88	9999	9999	99	99	99	99	99	99	99	99	99	99	99	99	99	99	99	99	99	9999	9999	9999	9999	9999	99	99	99	99	99	99	99	99
1	2	1	4	1		2						9999			2	88	88	9999	9999	99	99	99	99	99	99	99	99	99	99	99	99	99	99	99	99	99	9999	9999	9999	9999	9999	99	99	99	99	99	99	99	99
1	2	2	7	4	3	1	1	4				9999			2	88	88	9999	9999	99	99	99	99	99	99	99	99	99	99	99	99	99	99	99	99	99	9999	9999	9999	9999	9999	99	99	99	99	99	99	99	99
1	2	1	5	3		3	1	2				9999			1	1	1	9999	9999	99	99	99	99	99	99	99	99	99	99	99	99	99	99	99	99	99	9999	9999	9999	9999	9999	99	99	99	99	99	99	99	99
1	2	2	5	2		0						9999			2	88	88	9999	9999	99	99	99	99	99	99	99	99	99	99	99	99	99	99	99	99	99	9999	9999	9999	9999	9999	99	99	99	99	99	99	99	99
1	1	1	4	2	3	3	3					9999			2	88	88	9999	9999	99	99	99	99	99	99	99	99	99	99	99	99	99	99	99	99	99	9999	9999	9999	9999	9999	99	99	99	99	99	99	99	99
1	1	1	6	2		1						9999			2	88	88	9999	9999	99	99	99	99	99	99	99	99	99	99	99	99	99	99	99	99	99	9999	9999	9999	9999	9999	99	99	99	99	99	99	99	99
1	2	1	7	1		2						9999			2	88	88	9999	9999	99	99	99	99	99	99	99	99	99	99	99	99	99	99	99	99	99	9999	9999	9999	9999	9999	99	99	99	99	99	99	99	99
1	2	1	5	4		0						9999			2	88	88	9999	9999	99	99	99	99	99	99	99	99	99	99	99	99	99	99	99	99	99	9999	9999	9999	9999	9999	99	99	99	99	99	99	99	99
1	2	2	6	1	4	1	2	2				9999			1	2	2	9999	9999	99	99	99	99	99	99	99	99	99	99	99	99	99	99	99	99	99	9999	9999	9999	9999	9999	99	99	99	99	99	99	99	99
1	2	3	6	3		2						9999			1	2	0	9999	9999	99	99	99	99	99	99	99	99	99	99	99	99	99	99	99	99	99	9999	9999	9999	9999	9999	99	99	99	99	99	99	99	99
1	2	1	6	1	6	2	2	2				9999			2	88	88	9999	9999	99	99	99	99	99	99	99	99	99	99	99	99	99	99	99	99	99	9999	9999	9999	9999	9999	99	99	99	99	99	99	99	99
1	1	1	4	4		0						9999			2	88	88	9999	9999	99	99	99	99	99	99	99	99	99	99	99	99	99	99	99	99	99	9999	9999	9999	9999	9999	99	99	99	99	99	99	99	99
1	1	2	7	3		1						9999			2	88	88	9999	9999	99	99	99	99	99	99	99	99	99	99	99	99	99	99	99	99	99	9999	9999	9999	9999	9999	99	99	99	99	99	99	99	99
1	2	2	6	4	3	2	2	2				9999			1	2	1	9999	9999	99	99	99	99	99	99	99	99	99	99	99	99	99	99	99	99	99	9999	9999	9999	9999	9999	99	99	99	99	99	99	99	99
1	2	2	6	3	2	2	3					9999			2	88	88	9999	9999	99	99	99	99	99	99	99	99	99	99	99	99	99	99	99	99	99	9999	9999	9999	9999	9999	99	99	99	99	99	99	99	99
1	2	2	4	2		2						9999			1	1	1	9999	9999	99	99	99	99	99	99	99	99	99	99	99	99	99	99	99	99	99	9999	9999	9999	9999	9999	99	99	99	99	99	99	99	99
1	2	1	6	4		1						9999			2	88	88	9999	9999	99	99	99	99	99	99	99	99	99	99	99	99	99	99	99	99	99	9999	9999	9999	9999	9999	99	99	99	99	99	99	99	99
1	2	3	5	1		0						9999			1	3	0	9999	9999	99	99	99	99	99	99	99	99	99	99	99	99	99	99	99	99	99	9999	9999	9999	9999	9999	99	99	99	99	99	99	99	99
1	2	1	4	3		2						9999			2	88	88	9999	9999	99	99	99	99	99	99	99	99	99	99	99	99	99	99	99	99	99	9999	9999	9999	9999	9999	99	99	99	99	99	99	99	99
1	1	2	7	2		2						9999			2	88	88	9999	9999	99	99	99	99	99	99	99	99	99	99	99	99	99	99	99	99	99	9999	9999	9999	9999	9999	99	99	99	99	99	99	99	99
1	2	2	5	4		0	1	4				9999			2	88	88	9999	9999	99	99	99	99	99	99	99	99	99	99	99	99	99	99	99	99	99	9999	9999	9999	9999	9999	99	99	99	99	99	99	99	99
1	2	3	4	3		2						9999			1	2	0	9999	9999	99	99	99	99	99	99	99	99	99	99	99	99	99	99	99	99	99	9999	9999	9999	9999	9999	99	99	99	99	99	99	99	99
1	2	1	5	2		2						9999			2	88	88	9999	9999	99	99	99	99	99	99	99	99	99	99	99	99	99	99	99	99	99	9999	9999	9999	9999	9999	99	99	99	99	99	99	99	99
1	2	2	3	4		0						9999			1	99	99	9999	9999	99	99	99	99	99	99	99	99	99	99	99	99	99	99	99	99	99	9999	9999	9999	9999	9999	99	99	99	99	99	99	99	99
1	1	3	4	2		2						9999			1	2	0	9999	9999	99	99	99	99	99	99	99	99	99	99	99	99	99	99	99	99	99	9999	9999	9999	9999	9999	99	99	99	99	99	99	99	99
1	2	3	6	1		0						9999			1	1	0	9999	9999	99	99	99	99	99	99	99	99	99	99	99	99	99	99	99	99	99	9999	9999	9999	9999	9999	99	99	99	99	99	99	99	99
1	2	2	4	3	1	0	1					9999			1	1	1	9999	9999	99	99	99	99	99	99	99	99	99	99	99	99	99	99	99	99	99	9999	9999	9999	9999	9999	99	99	99	99	99	99	99	99
1	2	1	6	3	3	2	1					9999			2	88	88	9999	9999	99	99	99	99	99	99	99	99	99	99	99	99	99	99	99	99	99	9999	9999	9999	9999	9999	99	99	99	99	99	99	99	99
1	1	2	4	4	3	2	1	4				9999			2	88	88	9999	9999	99	99	99	99	99	99	99	99	99	99	99	99	99	99	99	99	99	9999	9999	9999	9999	9999	99	99	99	99	99	99	99	99
1	2	2	7	1		0						9999			1	1	1	9999	9999	99	99	99	99	99	99	99	99	99	99	99	99	99	99	99	99	99	9999	9999	9999	9999	9999	99	99	99	99	99	99	99	99
1	2	3	6	2		1						9999			1	3	0	9999	9999	99	99	99	99	99	99	99	99	99	99	99	99	99	99	99	99	99	9999	9999	9999	9999	9999	99	99	99	99	99	99	99	99
1	2	1	7	3	5	2	2	3				9999			2	88	88	9999	9999	99	99	99	99	99	99	99	99	99	99	99	99	99	99	99	99	99	9999	9999	9999	9999	9999	99	99	99	99	99	99	99	99
1	2	2	6	4		2						9999			2	88	88	9999	9999	99	99	99	99	99	99	99	99	99	99	99	99	99	99	99	99	99	9999	9999	9999	9999	9999	99	99	99	99	99	99	99	99
1	2	2	6	4		0						9999			2	88	88	9999	9999	99	99	99	99	99	99	99	99	99	99	99	99	99	99	99	99	99	9999	9999	9999	9999	9999	99	99	99	99	99	99	99	99
1	2	2	5	4		2						9999			1	1	1	9999	9999	99	99	99	99	99	99	99	99	99	99	99	99	99	99	99	99	99	9999	9999	9999	9999	9999	99	99	99	99	99	99	99	99
1	2	3	4	4		0						9999			1	2	0	9999	9999	99	99	99	99	99	99	99	99	99	99	99	99	99	99	99	99	99	9999	9999	9999	9999	9999	99	99	99	99	99	99	99	99
1	2	2	6	3		0						9999			2	88	88	9999	9999	99	99	99	99	99	99	99	99	99	99	99	99	99	99	99	99	99	9999	9999	9999	9999	9999	99	99	99	99	99	99	99	99
1	2	2	6	1		1	3	3				9999			1	1	1	9999	9999	99	99	99	99	99	99	99	99	99	99	99	99	99	99	99	99	99	9999	9999	9999	9999	9999	99	99	99	99	99	99	99	99
1	2	2	6	1	2	1	2	3				9999			1	1	1	9999	9999	99	99	99	99	99	99	99	99	99	99	99	99	99	99	99	99	99	9999	9999	9999	9999	9999	99	99	99	99	99	99	99	99
1	1	1	5	4		0						9999			2	88	88	9999	9999	99	99	99	99	99	99	99	99	99	99	99	99	99	99	99	99	99	9999	9999	9999	9999	9999	99	99	99	99	99	99	99	99
1	2	1	4	4	1	0	2					9999			2	88	88	9999	9999	99	99	99	99	99	99	99	99	99	99	99	99	99	99	99	99	99	9999	9999	9999	9999	9999	99	99	99	99	99	99	99	99
1	2	1	6	2	4	2	3	3				9999			2	88	88	9999	9999	99	99	99	99	99	99	99	99	99	99	99	99	99	99	99	99	99	9999	9999	9999	9999	9999	99	99	99	99	99	99	99	99
1	2	1	5	4		1						9999			1	1	1	9999	9999	99	99	99	99	99	99	99	99	99	99	99	99	99	99	99	99	99	9999	9999	9999	9999	9999	99	99	99	99	99	99	99	99
1	2	2	7	3	5	2	1	3				9999			2	88	88	9999	9999	99	99	99	99	99	99	99	99	99	99	99	99	99	99	99	99	99	9999	9999	9999	9999	9999	99	99	99	99	99	99	99	99
1	2	2	5	2		0						9999			2	88	88	9999	9999	99	99	99	99	99	99	99	99	99	99	99	99	99	99	99	99	99	9999	9999	9999	9999	9999	99	99	99	99	99	99	99	99
1	2	1	7	4		2						9999			2	88	88	9999	9999	99	99	99	99	99	99	99	99	99	99	99	99	99	99	99	99	99	9999	9999	9999	9999	9999	99	99	99	99	99	99	99	99
1	2	1	6	4		0						9999			2	88	88	9999	9999	99	99	99	99	99	99	99	99	99	99	99	99	99	99	99	99	99	9999	9999	9999	9999	9999	99	99	99	99	99	99	99	99
1	2	2	5			2						9999			1	2	2	9999	9999	99	99	99	99	99	99	99	99	99	99	99	99	99	99	99	99	99	9999	9999	9999	9999	9999	99	99	99	99	99	99	99	99
1	2	1	6	3		0						9999			2	88	88	9999	9999	99	99	99	99	99	99	99	99	99	99	99	99	99	99	99	99	99	9999	9999	9999	9999	9999	99	99	99	99	99	99	99	99
1	2	1	7	4	1	1	2					9999			2	88	88	9999	9999	99	99	99	99	99	99	99	99	99	99	99	99	99	99	99	99	99	9999	9999	9999	9999	9999	99	99	99	99	99	99	99	99
1	2	2	7	3		1						9999			2	88	88	9999	9999	99	99	99	99	99	99	99	99	99	99	99	99	99	99	99	99	99	9999	9999	9999	9999	9999	99	99	99	99	99	99	99	99
1	2	2	7	3	4	2	2	2				9999			2	88	88	9999	9999	99	99	99	99	99	99	99	99	99	99	99	99	99	99	99	99	99	9999	9999	9999	9999	9999	99	99	99	99	99	99	99	99
1	1	1	7	4	6	1	3	3				9999			2	88	88	9999	9999	99	99	99	99	99	99	99	99	99	99	99	99	99	99	99	99	99	9999	9999	9999	9999	9999	99	99	99	99	99	99	99	99
1	2	2	4	3	1	0	2	2				9999			1	1	1	9999	9999	99	99	99	99	99	99	99	99	99	99	99	99	99	99	99	99	99	9999	9999	9999	9999	9999	99	99	99	99	99	99	99	99
1	2	2	4	1		2						9999			2	88	88	9999	9999	99	99	99	99	99	99	99	99	99	99	99	99	99	99	99	99	99	9999	9999	9999	9999	9999	99	99	99	99	99	99	99	99
1	2	2	4	4		3	1					9999			2	88	88	9999	9999	99	99	99	99	99	99	99	99	99	99	99	99	99	99	99	99	99	9999	9999	9999	9999	9999	99	99	99	99	99	99	99	99
1	2	2	4	4		1						9999			1	1	1	9999	9999	99	99	99	99	99	99	99	99	99	99	99	99	99	99	99	99	99	9999	9999	9999	9999	9999	99	99	99	99	99	99	99	99
1	1	1	5	4		0						9999			2	88	88	9999	9999	99	99	99	99	99	99	99	99	99	99	99	99	99	99	99	99	99	9999	9999	9999	9999	9999	99	99	99	99	99	99	99	99
1	2	2	4	3	1	0	1		2	2	0.733333	4	3		1	2	1	10	10	5	1	3	1	5	2	1	1	1	2	3	1	1	1	1	3	2	10	4	1	5	1	1	3	2	3	2	5	1	3
1	2	3	6	3	4	2	3		2	2	0.4	3	1		1	99	88	10	10	4	1	2	2	4	4	2	5	1	1	3	1	3	1	1	3	99	10	10	7	1	7	4	99	99	99	99	99	99	2
1	2	2	6	1	2	1	2	3	2	2	0.6	8	2		2	88	88	10	10	5	4	2	2	5	2	2	1	1	1	5	1	1	1	1	1	1	10	10	4	6	4	1	1	1	1	4	5	5	2
1	2	2	7	2	2	2	2	3	2	2	0.533333	7	2		2	88	88	10	10	4	2	2	1	4	4	3	1	1	2	1	1	4	3	1	1	1	7	7	7	7	7	1	1	1	1	3	5	1	3
1	2	2	6	2	4	1	2	3	2	2	0.666667	5	3		1	1	1	10	10	4	3	1	2	5	1	4	2	1	2	2	1	3	2	1	1	1	8	8	5	4	1	1	1	1	2	2	5	1	4
1	2	1	5	2	4	1	2	3	2	2	0.6	9	2		2	88	88	10	10	4	2	2	2	4	3	3	3	1	2	2	1	2	3	1	2	1	10	8	6	7	3	1	1	3	3	1	4	1	4
1	2	2	6	1	2	0	2	2	2	2	0.533333	9	2		2	88	88	10	10	4	3	2	2	4	2	3	1	1	1	4	1	1	1	1	3	1	10	10	8	7	3	3	1	3	1	3	4	1	3
1	2	1	5	2	5	2	2		2	2	0.6	8	2		2	88	88	10	10	3	2	1	1	4	4	4	1	1	2	4	1	2	1	1	2	1	8	8	8	8	6	1	1	3	3	3	5	99	4
1	2	2	4	4		2	1		2	2	0.466667	7	2		2	88	88	10	10	4	3	2	1	4	2	3	1	1	1	2	1	1	2	1	1	1	8	7	2	8	2	1	1	2	2	1	5	1	5
1	2	1	5	2	4	0	2	3	2	2	0.533333	5	2		1	3	3	10	10	3	3	2	2	5	1	3	1	1	1	3	1	1	1	2	2	1	10	10	5	2	1	1	1	3	1	2	2	1	4
1	2	1	6	4	2	0	3		2	2	0.466667	5	2		2	88	88	10	10	4	3	1	1	5	5	3	1	1	1	3	1	2	1	1	3	1	10	8	7	5	4	1	1	1	3	3	4	1	3
1	2	2	6	3		2	2	4	2	2	0.533333	10	2		1	1	1	10	10	5	2	1	2	4	2	4	1	1	2	2	1	1	1	1	2	1	10	5	1	4	1	1	1	4	3	1	5	1	4
1	2	1	6	1	4	3	3	3	2	2	0.666667	6	3		1	1	1	10	10	4	3	1	1	5	4	3	1	1	1	3	1	1	4	1	4	1	9	9	3	1	1	1	1	5	3	2	5	1	4
1	2	1	7	1	3	0	2	3	2	2	0.866667	5	3		2	88	88	10	10	5	2	2	1	5	4	3	1	1	1	3	1	1	1	1	3	1	10	10	5	5	10	1	1	2	1	1	3	1	3
1	2	2	7		3	1	3	4	2	2	0.333333	8	1		2	88	88	10	10	4	3	2	2	5	3	3	2	1	2	3	1	3	1	1	4	2	8	6	6	5	1	1	1	2	3	2	4	1	3
1	2	1	5	1	5	2	2		2	2	0.466667	8	2		2	88	88	10	10	4	2	2	2	4	4	3	1	1	1	1	1	1	3	1	3	1	10	10	6	8	10	1	1	1	1	1	5	1	3
1	2	2	5	2	2	1	1	3	2	2	0.733333	10	3		1	1	1	10	10	4	3	1	1	5	1	2	3	1	1	3	1	1	3	1	3	1	10	10	8	8	5	1	1	1	1	2	5	1	4
1	2	2	5	2	4	1	3	3	2	2		5			1	1	1	10	10	4	5	1	1	5	1	4	2	1	2	4	1	4	1	1	2	1	10	10	5	8	9	1	99	99	99	99	99	99	99
1	2	2	6	1	5	2	2	3	2	2	0.666667	6	3		2	88	88	10	10	4	1	2	1	5	5	1	1	1	2	4	1	2	2	1	2	1	7	9	6	3	1	2	1	1	1	1	5	2	5
1	1	1	7	4	4	2	2		2	2	0.733333	2	3		2	88	88	10	10	3	2	2	2	5	4	2	1	1	2	3	1	1	3	1	1	1	10	8	3	2	2	1	1	3	3	1	4	1	2
1	2	2	7	4	2	0	2		2	2	0.533333	5	2		1	1	0	10	10	4	3	1	2	5	1	3	3	99	99	1	1	1	1	1	3	1	7	7	6	9	9	1	1	1	1	3	4	3	4
1	2	1	5	4	6	2	2	3	2	2	0.666667	10	3		2	88	88	10	10	5	1	1	1	5	1	3	1	1	1	4	1	1	1	1	1	1	10	10	5	1	1	1	1	1	1	5	5	5	3
1	2	3	6	3		2	1		2	2	0.466667	1	2		1	2	0	10	10	4	3	1	5	3	4	2	1	1	2	2	1	1	3	1	1	99	3	2	6	3	4	1	1	1	2	3	4	99	4
1	2	1	7	1		2	3	3	2	2	0.466667	1	2		2	88	88	10	10	2	2	2	2	2	2	2	1	1	1	2	1	2	5	1	2	1	7	7	2	1	1	3	1	1	1	1	5	1	2
1	2	2	6	1	4	1	2		2	2	0.733333	4	3		2	88	88	10	10	4	2	1	1	5	3	2	1	1	1	3	1	3	1	1	4	1	10	10	8	4	4	1	1	1	1	5	5	3	1
1	2	3	5	1	1	2	1	3	2	2	0.533333	5	2		2	88	88	10	10	3	5	3	3	4	4	5	3	1	1	1	1	3	1	3	1	1	10	10	6	5	3	1	1	1	4	4	4	1	3
1	2	3	4	3		2	1	4	2	2	0.733333	6	3		1	1	0	10	10	4	2	1	2	5	4	4	1	1	2	3	1	1	1	1	2	1	10	9	6	9	9	1	1	1	99	3	2	1	2
1	2	2	6	4	4	2	2	5	2	2	0.533333	5	2		1	2	2	10	10	4	4	2	4	4	2	4	1	1	2	1	4	3	4	2	3	1	10	5	5	6	9	1	1	3	2	3	4	1	4
1	2	1	6	4		3	2		2	2	0.4	7	1		2	88	88	10	10	4	3	2	2	4	2	4	1	1	1	3	1	2	1	1	2	1	10	9	5	8	8	1	1	3	1	3	3	1	3
1	2	3	4	1		2	1		2	2	0.333333	10	1		2	88	88	10	10	4	4	2	2	5	2	3	1	1	1	1	1	1	2	1	1	1	10	8	7	3	1	1	1	2	99	2	3	99	3
1	2	3	4	2	5	2	2	3	2	2	0.533333	8	2		1	2	0	9	10	4	2	2	2	5	2	2	1	1	1	3	1	4	5	1	1	1	10	9	7	3	2	1	1	3	99	3	5	1	4
1	2	3	4	1	1	3	1	3	2	2	0.4	7	1		1	1	0	10	10	4	2	1	1	4	2	3	2	1	1	4	2	5	2	2	3	1	8	7	6	6	3	2	1	1	3	1	5	1	3
1	2	1	6	2	4	0	1	3	2	2	0.466667	5	2		2	88	88	10	10	5	4	2	2	5	2	2	1	1	2	3	1	2	2	1	2	1	8	8	5	5	2	1	1	3	2	2	4	2	3
1	2	2	7	1	2	2	3	3	2	2	0.733333	8	3		2	88	88	10	10	4	2	2	2	5	2	2	1	1	1	4	1	1	1	1	1	1	9	9	7	7	4	1	1	2	1	3	5	3	2
1	2	2	6	2	4	2	1	3	2	2	0.533333	10	2		1	1	1	10	10	5	2	1	1	5	4	2	1	1	2	1	1	3	1	1	1	1	10	10	10	5	5	1	1	2	1	2	4	1	4
1	2	3	6	1	2	1	3		2	2	0.6	10	2		1	1	0	9	10	5	2	4	2	5	5	2	1	1	1	4	1	2	5	1	3	1	9	10	8	2	1	2	1	2	3	2	5	1	2
1	2	2	5	1	2	3		3	2	2		10			1	1	1	10	10	3	4	3	3	4	3	3	3	1	3	1	1	1	5	2	2	3	10	10	10	8	10	1	3	3	1	1	1	4	99
1	2	1	7	4	5	1	2	3	2	2	0.666667	7	3		1	1	1	10	10	4	3	4	4	5	3	3	2	1	2	1	1	3	2	1	3	1	8	10	7	3	1	1	1	1	2	1	5	1	3
1	1	3	4	1	4	1	1	3	1	2	0.333333	7	1		1	1	0	8	10	3	4	2	2	4	4	5	1	1	1	1	1	5	3	1	2	1	10	7	3	3	1	2	1	2	1	2	5	2	2
1	2	1	6	4	2	2	2	4	2	2	0.666667	2	3		1	1	1	10	10	4	3	1	2	4	4	3	2	1	2	1	1	2	3	1	1	2	8	9	1	5	2	1	1	1	2	4	4	1	4
1	2	2	5	4		2	2		2	2	0.866667	2	3		1	2	2	10	10	3	2	1	2	5	1	3	1	1	2	3	1	1	2	1	2	1	10	10	4	7	2	1	1	1	1	3	5	3	2
1	2	2	7	4	2	0	2		2	2	0.8	5	3		2	88	88	10	10	4	3	4	1	5	2	4	1	1	1	2	1	1	2	1	2	1	10	10	10	4	1	2	1	1	1	3	5	1	1
1	1	1	6	2	3	2	2		2	2	0.4	5	1		2	88	88	10	10	2	3	2	3	2	2	3	3	1	2	2	1	3	2	1	5	1	6	6	3	4	3	1	1	5	3	1	5	1	4
1	2	2	7	3	3	1	3	3	2	2	0.733333	3	3		2	88	88	10	10	4	4	2	1	5	2	2	1	1	1	4	1	1	1	1	2	1	10	4	1	2	1	1	2	3	4	4	5	1	3
1	1	2	4	3	2	2	2	3	2	2	0.266667	9	1		2	88	88	10	10	4	1	3	2	5	3	2	99	99	2	5	99	1	1	99	1	99	10	5	3	3	1	1	99	2	2	2	3	99	3
1	2	3	6	4	1	0	1		2	2	0.4	5	1		2	88	88	10	10	5	2	3	2	4	1	4	1	1	1	3	1	1	1	1	2	1	10	10	5	5	1	1	1	4	2	2	5	2	1
1	2	1	4	1		2	2		2	2	0.666667	9	3		2	88	88	10	10	5	4	1	1	5	4	3	1	1	2	1	1	1	1	1	3	2	10	10	9	10	10	3	2	5	3	4	5	1	3
1	2	3	6	3	2	2	3	3	2	2	0.8	6	3		2	88	88	10	10	5	2	1	2	5	2	5	1	1	2	1	1	1	4	1	1	1	10	10	10	10	10	1	1	1	3	1	5	1	2
1	1	1	6	4		0	2	3	2	2	0.666667	10	3		2	88	88	10	10	4	2	1	2	4	1	3	1	1	1	1	1	1	1	1	3	1	10	10	10	5	2	1	1	1	1	2	5	1	5
1	2	3	4	1		0	3		2	2		9			1	99	99	9	10	1	2	3	2	5	2	3	2	1	2	1	1	5	4	1	1	1	10	8	6	6	9	3	1	1	1	1	3	2	4
1	2	2	7	1		0	3	3	2	2	0.466667	5	2		2	88	88	10	10	5	2	2	2	4	5	2	1	1	2	3	1	3	1	1	2	1	10	10	5	2	1	1	1	1	1	2	5	2	1
1	2	2	4	1		0	2	3	2	2	0.333333	6	1		2	88	88	10	10	2	2	1	3	5	3	4	3	1	3	5	1	1	3	1	4	1	8	7	6	1	1	2	1	2	1	3	4	2	5
1	2	2	6	3	3	1	2	3	2	2	0.866667	5	3		1	1	1	10	10	4	2	3	2	4	1	2	1	1	2	2	2	1	1	1	2	1	5	10	1	5	1	1	1	1	1	3	5	1	2
1	2	2	6	4	1	2	3	3	2	2		5			2	88	88	10	10	5	2	2	2	4	1	3	1	1	1	1	1	2	1	1	2	99	10	4	8	1	1	1	1	2	1	1	4	99	4
1	2	2	6	1	2	2	2	3	2	2	0.533333	10	2		2	88	88	9	10	5	2	1	1	5	1	3	1	1	2	1	1	1	1	1	1	1	10	10	5	4	6	1	1	4	1	4	5	1	2
1	1	1	7	4	2	3	2	4	2	2		6			2	88	88	10	10	3	2	4	2	5	4	4	3	1	2	1	2	2	5	1	3	3	8	7	7	6	5	3	3	3	3	3	3	1	99
1	2	1	7	1		1	3	3	2	2	0.466667	9	2		2	88	88	10	10	4	3	2	1	4	3	3	1	1	2	2	1	4	3	1	2	1	9	9	9	9	4	2	1	1	2	2	5	1	5
1	2	2	6	2	1	3	1	2	2	2	0.333333	1	1		2	88	88	10	10	3	4	1	3	4	4	3	1	1	1	1	4	1	1	1	1	1	6	7	5	6	6	4	99	99	99	99	99	99	1
1	1	2	4	4	6	1	2	4	1	2	0.4	4	1		1	2	2	8	10	3	3	2	4	4	3	3	3	1	2	1	1	5	3	1	3	1	6	6	6	5	3	1	5	3	2	1	4	2	3
1	2	2	7	1	6	1	3	4	2	2	0.666667	6	3		1	1	1	10	10	2	2	1	2	5	3	2	1	2	2	4	5	2	2	1	2	1	6	6	6	6	5	1	2	3	2	3	4	3	1
1	1	3	4	4	2	2	1		2	2	0.133333	8	1		2	88	88	10	10	5	2	4	4	5	5	2	1	1	1	2	1	5	1	1	2	1	10	10	10	10	10	1	1	3	1	1	4	3	2
1	2	2	5	2	3	2	2	4	2	2	0.466667	8	2		1	1	1	10	10	3	2	1	1	5	1	3	2	1	2	2	1	3	1	1	3	1	10	6	3	3	3	1	1	1	1	3	4	3	1
1	2	2	5		2	2	2	3	2	2	0.533333	3	2		2	88	88	10	10	3	2	2	1	5	2	3	3	1	3	4	1	2	3	1	2	1	7	7	4	7	1	1	1	1	1	4	5	1	3
1	2	1	5	2	2	2	1	3	2	2	0.4	3	1		2	88	88	10	10	4	4	2	2	5	2	4	2	1	1	3	1	1	1	1	3	1	1	5	5	8	8	1	1	1	1	4	4	3	3
1	1	1	7	3	4	2	1	4	2	2	0.666667	5	3		2	88	88	10	10	4	2	1	2	4	4	3	2	1	1	3	2	1	1	1	3	1	9	9	5	2	1	1	1	1	1	5	5	1	4
1	2	1	7	2	3	1	3	3	2	2	0.6	6	2		2	88	88	10	10	4	3	2	2	5	1	4	1	1	2	3	1	3	3	1	3	2	8	8	7	7	1	1	2	3	3	4	5	5	4
1	2	3	7	1	6	1	2	4	2	2	0.533333	5	2		1	2	0	10	10	3	2	3	4	4	2	3	3	1	1	2	1	3	1	1	3	1	9	9	3	7	1	2	1	1	2	2	5	1	3
1	2	1	6	1	4	0	2		2	2	0.533333	8	2		2	88	88	10	10	2	1	1	1	5	4	2	1	1	1	3	1	1	3	1	3	1	9	5	5	4	1	1	1	2	3	1	4	1	3
1	2	2	6	4	1	2	1	3	2	2	0.6	3	2		1	2	2	10	10	4	4	1	1	4	4	2	2	1	1	4	1	2	1	1	3	1	6	6	6	3	1	2	1	1	4	4	5	1	4
1	2	1	7	1		1	3	3	2	2	0.533333	5	2		2	88	88	10	10	4	1	3	2	5	4	3	2	1	1	4	1	1	5	1	2	3	10	10	10	6	10	1	3	5	1	4	5	1	4
1	2	1	6	1	3	2	2	3	2	2	0.733333	4	3		1	1	1	10	10	3	2	1	2	4	2	3	1	1	2	2	1	1	3	1	3	1	8	4	1	1	1	1	1	4	1	3	5	1	4
1	2	3	4	4	2	2	1	4	2	2	0.6	5	2		1	1	0	10	10	5	2	2	4	5	2	2	2	1	2	3	1	1	3	1	3	1	10	1	1	1	1	1	1	3	1	5	5	3	3
1	2	1	5	2	4	2	2	4	2	2	0.8	2	3		2	88	88	10	10	4	4	2	2	4	4	2	3	1	1	3	1	2	2	1	2	1	3	10	2	2	2	1	2	1	2	1	5	3	3
1	2	3	6	3		1	3	3	2	2	0.6	6	2		2	88	88	10	10	4	1	2	3	5	3	2	1	1	1	5	1	1	3	5	3	1	10	10	5	8	8	2	1	1	1	1	5	1	3
1	2	3	7	4	2	1	2	3	2	2		1			1	1	0	10	10	2	2	2	2	4	2	2	1	1	2	2	2	1	3	1	2	1	10	6	1	1	1	1	1	1	1	3	4	1	99
1	2	3	6	1	5	1	3	3	2	2	0.6	4	2		1	2	0	10	10	4	3	2	2	4	2	3	1	1	2	2	1	1	1	1	2	1	8	8	5	5	1	1	1	2	1	2	5	1	1
1	2	2	6	2	4	2	2	3	2	2	0.266667	10	1		1	2	0	10	10	4	2	2	3	4	2	2	1	1	2	2	1	3	1	1	3	1	10	8	8	8	1	1	1	2	1	1	5	1	3
1	2	2	7	1	2	1	1	3	2	2	0.4	9	1		2	88	88	10	10	5	2	2	2	4	4	1	2	1	2	4	1	1	2	1	3	1	10	9	6	6	2	3	1	2	1	2	5	1	4
1	2	1	7	3	2	1	2	4	2	2	0.666667	7	3		2	88	88	10	10	4	2	2	1	4	4	2	1	1	2	3	1	2	1	1	3	1	10	10	5	4	1	1	1	2	1	2	5	1	3
1	1	3	7	1	6	1	1	3	2	2	0.533333	4	2		1	2	0	10	10	5	2	1	2	5	4	2	1	1	1	3	1	1	1	1	1	1	10	1	5	1	1	1	1	1	1	2	3	5	1
1	2	2	7	4		2	2	3	2	2	0.533333	3	2		2	88	88	10	10	3	4	1	2	5	3	2	1	1	2	3	1	1	3	2	2	1	10	10	2	4	1	2	1	1	3	1	3	1	3
1	2	1	5		2	0	2	3	2	2	0.666667	1	3		2	88	88	10	10	2	4	1	2	4	4	4	2	1	2	3	1	1	1	3	4	1	8	8	1	1	1	1	1	1	1	3	5	1	4
1	2	1	6	3	2	2	2	4	2	2	0.466667	5	2		2	88	88	10	10	2	2	2	2	4	3	2	1	1	2	3	1	3	1	1	4	2	10	10	7	5	1	2	2	3	1	3	5	1	1
1	2	2	7	1	1	2	2	3	2	2	0.533333	10	2		2	88	88	10	10	5	3	2	4	5	1	2	1	1	2	3	1	1	4	1	1	1	10	10	1	6	1	1	1	2	2	2	3	1	4
1	2	2	6	2	2	2	2	3	2	2	0.6	8	2		2	88	88	10	10	4	3	2	2	4	2	4	1	1	1	1	1	3	1	1	3	1	8	8	6	6	3	1	1	1	1	3	5	1	2
1	2	2	7	4	4	0	2	3	2	2	0.466667	8	2		2	88	88	10	10	4	2	1	2	5	2	2	1	1	2	2	1	1	5	1	3	1	8	8	8	8	10	1	1	1	1	3	5	1	4
1	2	1	6	4		2	3	3	2	2	0.4	7	1		2	88	88	10	10	3	3	2	2	5	4	3	2	1	2	2	1	2	2	3	3	1	8	6	5	2	2	1	1	3	3	2	2	1	4
1	2	2	5	1	1	2	2	3	2	2	0.333333	4	1		2	88	88	10	10	4	3	2	2	4	3	2	3	1	3	3	1	1	1	1	3	1	10	10	8	10	10	1	1	3	2	1	4	1	3
1	2	2	5	3	1	2	2	5	2	2	0.8	4	3		2	88	88	10	10	3	2	2	1	5	4	3	1	1	2	1	3	1	5	3	2	1	10	7	6	3	2	1	1	3	3	3	3	1	4
1	2	2	6	3	4	2	3	2	2	2	0.8	5	3		1	1	1	10	10	4	3	2	2	4	3	2	2	1	2	3	2	1	2	1	3	1	8	8	4	8	8	1	1	1	1	2	4	1	3
1	2	1	4	4	3	0	3		2	2	0.6	7	2		2	88	88	10	10	4	2	1	1	4	3	2	1	1	1	3	1	1	2	1	3	1	8	8	8	5	3	1	1	1	1	3	3	1	3
1	1	1	4	1	3	2	2	3	2	2	0.533333	6	2		2	88	88	10	10	4	3	1	1	5	2	4	1	1	2	2	1	2	1	3	1	1	8	8	6	3	2	1	1	2	1	2	5	2	3
1	2	1	7	3	2	1	3	3	2	2	0.866667	7	3		2	88	88	10	10	3	2	2	2	4	1	3	3	1	3	4	1	3	3	1	2	1	10	10	7	7	7	1	1	1	5	5	4	5	2
1	2	1	6	1	5	0	3	4	2	2	0.8	7	3		2	88	88	10	10	1	3	1	2	4	4	2	1	1	2	3	1	1	2	1	3	1	10	10	8	7	2	1	1	1	2	3	4	4	4
1	2	3	5	4		0	1		2	2	0.533333	10	2		1	3	0	10	10	5	3	3	2	5	4	4	1	1	1	1	1	2	1	1	1	2	10	10	9	10	1	1	2	2	2	2	5	5	3
1	2	3	7	1	3	1	2	6	2	2	0.533333	6	2		2	88	88	10	10	1	3	4	3	5	5	3	1	1	1	5	1	1	3	1	3	1	10	10	7	6	8	1	1	2	1	1	4	3	3
1	2	1	6	4	2	2	2	3	2	2	0.6	7	2		2	88	88	10	10	3	2	2	2	4	2	2	1	1	1	1	1	1	3	1	3	1	5	5	5	5	8	1	1	1	3	3	4	1	3
1	2	2	5	3	2	1	2	3	2	2	0.533333	10	2		2	88	88	10	10	4	2	2	2	4	1	2	2	1	1	3	1	3	2	1	2	1	10	4	8	4	1	1	1	4	2	1	4	1	2
1	2	1	6	1	6	2	2		2	2	0.8	7	3		2	88	88	10	10	3	3	1	3	4	5	3	3	1	2	1	1	1	3	3	3	1	10	10	6	9	10	1	1	1	1	5	5	3	5
1	2	1	6	4		0	3	3	2	2	0.533333	5	2		1	1	1	10	10	4	2	2	2	5	2	2	3	1	2	3	5	1	3	1	3	2	10	5	5	5	5	1	1	3	3	3	5	1	3
1	2	1	5	1	2	2	2	4	2	2	0.4	5	1		2	88	88	10	10	4	2	1	2	5	4	2	1	1	2	4	2	3	2	1	3	2	10	5	5	1	1	1	1	1	1	4	4	2	4
1	2	1	5	4		2	1		2	2	0.466667	6	2		1	1	1	10	10	4	1	1	2	5	1	1	1	1	2	3	1	1	1	1	1	1	10	9	8	4	4	1	1	1	3	3	4	1	5
1	2	1	7	3	6	0	3	3	1	2	0.466667	1	2		2	88	88	8	10	4	2	2	2	4	3	2	1	1	2	4	1	2	3	1	2	1	7	8	2	2	2	1	1	2	2	2	4	2	3
1	2	1	6	3	1	2	2	3	1	2	0.533333	10	2		2	88	88	8	10	4	2	1	4	4	1	1	2	1	1	4	1	2	2	1	2	1	10	5	5	1	1	1	1	1	1	1	5	3	1
1	2	1	5	1	4	1	1	3	2	2	0.533333	5	2		2	88	88	10	10	3	1	1	1	5	3	2	1	1	2	3	2	2	3	1	4	1	10	7	2	1	1	1	1	5	2	1	3	1	3
1	2	2	6	3		0	3		2	2	0.4	6	1		1	2	2	10	10	5	2	2	2	4	4	2	1	1	3	4	2	3	2	1	2	2	8	5	5	8	8	1	2	1	3	3	4	3	3
1	2	3	6	4	2	0	1		2	2	0.266667	5	1		1	2	0	10	10	4	4	4	2	4	4	3	1	1	2	2	1	2	2	1	2	1	6	7	4	8	7	1	1	2	1	3	3	3	2
1	2	1	7	2		1	3		2	2	0.466667	6	2		2	88	88	10	10	4	3	1	4	4	2	4	1	1	1	1	1	3	1	2	3	1	10	7	1	1	1	1	1	1	2	5	5	5	2
1	2	2	6	4	3	2	1	3	2	2	0.6	4	2		2	88	88	10	10	4	3	2	2	4	2	2	1	1	2	3	2	1	1	2	3	1	10	8	7	7	5	1	1	3	2	1	4	1	1
1	2	3	4	1	5	1	1		2	2	0.6	8	2		1	1	0	9	10	3	2	2	2	5	3	2	1	1	1	3	1	2	3	3	1	1	9	10	3	3	6	1	1	3	2	2	5	1	2
1	2	1	4	4	1	0	1		2	2	0.666667	5	3		1	1	1	10	10	3	1	1	2	5	3	3	2	1	2	1	2	1	2	1	3	2	10	10	7	4	2	2	1	1	1	3	3	1	4
1	2	2	6	4	3	2	3	3	2	2	0.533333	1	2		2	88	88	10	10	4	2	2	2	4	2	4	1	1	2	3	1	2	3	1	3	1	10	9	7	2	2	1	1	3	3	2	4	1	4
1	2	2	6	4	2	2	1		2	2	0.466667	8	2		1	2	1	10	10	4	3	2	2	5	2	3	1	1	2	2	1	3	2	1	1	1	9	9	7	5	8	1	2	1	2	3	4	1	4
1	2	3	6	3	4	0	1		2	2	0.666667	5	3		1	1	0	10	10	4	2	1	2	5	4	2	1	1	2	3	1	1	2	1	1	1	9	9	5	5	1	1	1	1	2	1	4	1	3
1	1	1	6	1	4	3	2		2	2	0.533333	8	2		2	88	88	10	10	4	2	1	2	3	4	2	3	1	3	2	1	3	3	2	3	2	8	10	7	6	4	1	2	5	2	1	3	1	3
1	2	1	6	2	2	2	3	3	2	2	0.533333	6	2		2	88	88	10	10	4	3	1	1	4	4	3	2	1	3	2	1	3	2	2	3	2	8	10	4	6	3	1	1	3	1	1	2	2	4
1	2	2	5	4	2	2	1	3	2	2	0.6	1	2		2	88	88	10	10	4	2	2	1	4	4	3	1	1	1	2	1	3	1	1	2	1	9	10	3	1	10	1	1	1	1	1	5	1	3
1	2	2	7	1	6	1	3	3	2	2	0.6	8	2		1	2	2	10	10	5	3	1	1	5	1	4	1	1	1	1	1	1	1	1	1	1	10	8	10	3	1	1	1	1	4	4	5	3	3
1	1	2	6	3	5	2	1		2	2		4			1	1	1	10	10	3	1	2	2	5	1	2	1	1	2	3	1	3	1	2	2	1	10	10	4	3	1	1	1	2	1	3	5	1	99
1	2	2	6	1	1	2	3		2	2	0.866667	5	3		2	88	88	10	10	4	3	3	1	5	3	2	1	1	4	2	1	3	2	1	3	1	7	5	1	2	1	1	1	3	1	1	5	1	4
1	2	2	6	2	2	2	2		2	2	0.466667	10	2		2	88	88	10	10	4	4	1	5	5	3	2	1	1	2	4	1	1	2	1	1	1	10	10	10	10	10	1	1	2	2	1	1	5	4
1	2	2	7	4	1	0	3		2	2	0.733333	1	3		1	2	2	10	10	4	2	1	1	4	1	3	2	1	2	4	1	1	1	1	3	1	8	9	1	3	8	1	1	3	1	5	1	5	3
1	2	3	6	2	6	1	2	4	2	2	0.4	6	1		1	2	1	10	10	5	1	2	2	5	2	2	1	1	2	3	1	1	2	1	1	1	10	5	6	6	2	3	3	1	1	2	4	1	3
1	2	1	5	4	3	3	2	3	2	2	0.666667	5	3		2	88	88	10	10	4	4	1	1	4	2	2	1	1	2	2	1	1	3	1	2	1	9	6	5	10	9	1	1	2	1	2	4	1	3
1	2	1	6	1	4	2	2	4	2	2	0.466667	6	2		1	1	1	10	10	4	3	1	1	5	2	3	1	1	2	1	1	1	2	3	2	1	10	10	8	8	4	1	1	3	2	1	4	1	3
1	2	1	6	2		2	2		2	2	0.4	8	1		2	88	88	10	10	4	2	1	2	4	2	2	1	1	3	2	1	3	4	1	3	1	8	8	7	7	6	1	1	1	2	2	3	1	3
1	2	2	7	4	1	0	1		1	2	0.8	5	3		2	88	88	8	10	4	3	1	2	4	2	2	1	1	1	2	1	1	2	1	2	1	10	9	5	8	2	1	1	2	1	3	3	1	4
1	2	2	6	1	2	0	3	3	2	2	0.733333	7	3		1	1	1	10	10	3	3	2	2	3	2	4	1	1	1	4	1	1	2	1	2	1	9	1	1	1	1	1	1	3	3	2	5	3	4
1	2	3	4	3	2	1	1		2	2	0.4	4	1		1	1	0	10	10	4	2	1	3	4	4	3	1	1	1	3	1	2	2	2	2	1	10	5	5	1	1	2	1	2	2	1	4	1	3
1	2	1	7	4	2	2	2		2	2	0.333333	7	1		2	88	88	10	10	5	3	2	2	4	3	4	1	1	1	5	1	3	3	1	3	2	10	7	7	10	10	1	1	1	3	3	5	4	4
1	2	2	6	4	2	2	2	3	2	2	0.666667	7	3		2	88	88	10	10	3	2	2	1	5	3	3	1	1	2	3	1	2	2	1	2	1	9	9	7	7	8	1	1	1	3	1	5	1	3
1	2	1	6	4	1	2	2	3	2	2	0.666667	7	3		2	88	88	10	10	4	2	1	3	4	4	2	1	1	2	3	1	3	3	1	3	1	8	8	5	8	10	1	1	3	1	3	3	1	3
1	1	1	6	4	2	2	2		2	2	0.666667	10	3		2	88	88	10	10	4	1	3	1	5	5	2	2	2	3	2	2	2	4	1	2	2	10	10	8	5	4	2	1	1	1	2	3	4	4
1	2	1	4	1	4	3	1	3	2	2	0.533333	6	2		2	88	88	10	10	4	1	1	3	4	1	2	2	1	2	3	1	1	3	2	3	1	8	9	5	2	1	1	1	1	2	1	5	1	4
1	2	2	4	4	1	0	1	3	2	2	0.4	8	1		1	1	1	10	10	4	2	2	4	4	2	3	2	1	1	1	1	1	3	1	1	2	9	10	8	7	1	1	2	1	2	2	4	1	3
1	1	3	6	3	1	1	3		2	2	0.533333	4	2		1	2	0	10	10	4	4	3	3	4	3	4	1	1	2	1	1	1	2	2	3	1	8	4	2	2	1	1	1	1	2	2	3	2	4
1	2	1	4	4		3	2		2	2	0.666667	10	3		2	88	88	10	10	4	2	2	2	4	4	2	2	1	1	4	1	2	2	1	1	1	10	10	10	10	10	2	1	3	1	4	2	1	1
1	2	1	5	3	2	0	2	3	2	2	0.333333	4	1		2	88	88	10	10	4	1	1	1	4	4	3	1	1	2	3	1	1	2	1	1	3	7	5	7	5	3	1	3	3	2	1	5	1	1
1	2	1	6	2	2	3	1	3	2	2	0.6	4	2		2	88	88	10	10	4	4	2	4	5	4	3	3	1	1	2	1	2	1	3	3	2	9	7	6	4	4	1	1	3	3	2	2	1	2
1	2	2	6	4	1	2	1	6	2	2	0.6	6	2		2	88	88	10	10	2	2	2	2	4	2	2	1	1	2	1	1	1	3	3	2	2	7	7	7	6	6	1	2	2	3	1	4	1	5
1	2	2	6	2	5	2	2	3	2	2		5			1	1	1	10	10	3	4	2	2	4	1	4	1	1	2	1	1	1	3	3	4	1	10	5	1	4	5	1	1	3	2	2	5	3	4
1	1	1	6	2	1	2	3		2	2	0.666667	4	3		2	88	88	10	10	5	2	2	3	4	1	2	1	1	2	3	1	2	2	1	3	1	10	8	7	7	1	1	1	1	1	3	4	3	4
1	2	2	7	4	6	1	2	3	2	2	0.666667	7	3		2	88	88	10	10	5	2	2	2	5	2	2	1	1	2	3	1	2	1	1	3	1	10	10	8	8	3	1	1	1	2	2	5	1	2
1	2	1	6	2	5	2	2	4	2	2	0.6	3	2		1	2	2	10	10	4	4	2	3	4	2	4	2	1	2	1	2	1	3	1	1	1	10	10	6	5	1	1	1	2	1	3	4	3	3
1	2	2	7	4	6	1	2	5	2	2	0.533333	5	2		2	88	88	10	10	4	3	1	1	4	4	3	2	1	2	3	1	2	2	1	2	1	5	5	5	1	3	1	1	1	1	2	4	2	4
1	2	1	5	4	4	2	2		2	2	0.6	5	2		2	88	88	10	10	3	2	1	1	4	2	1	1	1	2	2	1	3	2	1	4	1	9	9	3	1	1	1	1	2	2	2	3	1	4
1	2	1	5	1	5	1	2		2	2	0.533333	9	2		1	1	1	10	10	4	4	2	2	4	2	3	1	1	2	1	2	1	4	1	3	1	9	9	6	8	2	2	1	4	3	3	5	1	3
1	2	1	6	1	1	2	2	3	2	2	0.666667	10	3		1	1	1	10	10	4	1	1	1	5	4	1	2	1	2	3	1	1	2	2	4	1	10	10	10	10	10	1	1	4	2	4	5	5	5
1	2	1	6	4	4	1	3		2	2	0.8	5	3		2	88	88	10	10	4	3	2	2	4	5	3	3	1	2	3	2	1	3	1	3	5	8	7	6	4	1	1	1	1	1	3	5	1	4
1	2	1	4	4	6	0	2		2	2	0.333333	8	1		2	88	88	10	10	2	4	3	1	5	1	2	1	1	2	2	1	3	2	1	1	1	10	8	10	8	1	1	2	2	1	1	3	1	4
1	2	2	6	1		1	2	3	2	2	0.533333	3	2		1	2	0	10	10	2	4	2	2	4	2	4	1	1	3	1	1	3	4	1	1	1	9	8	3	5	1	1	1	3	2	1	5	1	3
1	2	1	6	4	6	2	2		2	2	0.333333	5	1		2	88	88	10	10	2	2	2	1	5	4	3	2	1	1	5	1	1	1	2	3	1	3	10	1	1	1	1	1	3	1	4	5	1	4
1	1	2	7	1		1	3	4	2	2	0.6	4	2		2	88	88	10	10	5	2	2	2	5	4	2	1	1	1	2	1	3	2	1	1	1	9	7	1	1	1	2	1	1	1	2	5	1	1
1	2	2	7	1	6	1	3	3	2	2	0.733333	8	3		1	1	1	10	10	4	2	1	2	5	1	3	1	1	2	4	1	1	1	1	2	1	10	3	1	1	1	1	1	1	2	2	5	1	3
1	2	2	7	4	5	1	3	3	2	2	0.666667	6	3		2	88	88	10	10	3	5	1	2	2	3	5	1	1	2	1	1	3	3	1	3	1	7	7	1	4	1	1	1	4	3	3	5	3	4
1	2	1	5	4	1	2	1		2	2	0.6	5	2		2	88	88	10	10	2	2	1	2	4	3	3	1	1	2	3	1	1	4	1	2	1	8	8	5	1	1	1	1	3	3	1	4	1	3
1	2	3	4	2		0	1		2	2	0.333333	10	1		1	2	0	10	10	4	4	1	2	4	1	3	3	1	2	3	1	1	3	1	1	2	10	7	10	3	2	1	2	5	1	5	5	1	4
1	2	1	5	1	2	2	2	3	2	2	0.6	10	2		2	88	88	10	10	4	1	1	1	4	3	1	1	1	2	5	1	4	3	1	2	3	10	10	10	7	1	2	3	3	1	2	5	1	3
1	2	1	5	4	4	0	1		2	2	0.266667	4	1		2	88	88	10	10	4	2	2	2	4	3	4	1	1	2	2	1	1	1	1	1	1	4	4	4	5	6	1	1	3	3	1	3	1	3
1	2	1	6	3	3	2	3	3	2	2	0.666667	6	3		2	88	88	10	10	4	3	3	2	4	2	3	2	1	2	1	1	2	2	1	3	1	10	7	5	5	4	2	1	2	2	2	4	1	5
1	2	2	4	1	2	2	2	3	2	2	0.533333	8	2		2	88	88	9	10	4	2	2	2	4	2	1	3	1	1	1	3	3	4	4	2	1	4	6	3	2	1	2	1	1	1	1	3	1	3
1	2	3	6	1	4	0	2	6	2	2	0.466667	10	2		1	1	0	10	10	4	2	3	2	5	2	3	1	1	2	3	1	3	3	2	4	1	10	10	1	1	1	1	1	4	4	1	4	1	4
1	2	3	7	3	6	1	2	3	2	2	0.6	8	2		1	2	0	10	10	2	3	2	2	5	1	2	1	1	1	3	1	1	1	1	3	1	10	1	10	1	1	1	1	3	4	1	5	1	4
1	1	2	4	1	4	2	2		2	2	0.4	10	1		1	1	1	10	10	4	4	1	2	4	2	4	1	1	1	2	1	1	1	1	3	1	10	10	10	10	10	1	1	2	1	1	5	2	2
1	2	1	6	4	2	2	3	3	1	2	0.533333	3	2		1	2	2	8	10	4	2	2	3	4	3	2	1	1	2	2	1	1	4	4	2	1	10	8	1	1	1	1	1	2	2	3	4	1	3
1	2	1	4	2	2	0	2		2	2	0.6	9	2		2	88	88	10	10	4	2	2	3	4	3	3	2	1	1	2	1	1	4	1	4	1	9	9	9	9	9	1	1	1	1	1	4	1	5
1	2	3	6	1	4	1	1		2	2	0.466667	6	2		1	1	0	10	10	4	2	2	3	5	3	4	1	1	1	3	1	1	3	1	1	1	9	7	6	2	1	1	1	1	2	2	4	1	3
1	1	2	4	4	6	1	2	6	2	2	0.466667	4	2		2	88	88	10	10	2	1	1	1	5	4	2	2	1	3	1	1	1	3	3	2	2	10	10	5	5	7	1	4	5	1	5	1	1	3
1	2	1	5	2	6	2	2		2	2	0.6	7	2		1	1	1	10	10	2	3	2	4	4	2	3	1	1	1	2	1	1	5	1	1	1	8	8	5	5	10	1	1	4	1	4	5	1	3
1	2	2	6	3		2	2	2	2	2	0.533333	7	2		2	88	88	10	10	4	1	1	1	5	2	1	1	1	1	5	1	1	1	1	1	1	10	8	2	10	1	1	1	3	3	3	4	3	2
1	1	1	7	4	6	3	3	3	2	2	0.666667	6	3		2	88	88	10	10	2	4	1	2	4	3	5	1	2	2	3	2	2	2	1	3	2	7	7	6	6	4	1	1	4	1	1	3	1	4
1	1	1	6	1	6	1	2		2	2	0.533333	6	2		2	88	88	10	10	4	3	2	3	4	2	3	1	1	2	3	1	3	2	1	3	1	7	5	4	4	1	1	1	3	2	1	5	1	3
1	2	2	5	4	6	2	1	3	1	2	0.4	6	1		1	2	2	8	10	4	4	2	2	4	2	2	2	1	2	4	2	3	1	3	3	2	8	8	4	3	2	1	2	4	3	2	4	3	2
1	2	2	6	3	4	2	1	3	2	2		7			2	88	88	10	10	5	2	1	1	5	3	4	1	1	1	1	1	3	3	1	3	1	7	8	6	6	6	1	1	1	2	2	4	3	4
1	2	1	6	4	1	3	1	3	2	2	0.6	8	2		1	1	1	10	10	4	2	1	1	4	4	2	1	1	2	1	2	4	1	1	1	2	10	10	1	1	1	1	2	2	1	1	4	1	4
1	2	1	6	3	1	2	2		2	2	0.466667	7	2		2	88	88	10	10	3	2	2	2	4	4	2	2	2	2	3	1	2	3	1	2	1	8	8	8	8	6	1	1	5	1	1	3	1	4
1	2	2	5	4		2	3	3	2	2	0.4	4	1		2	88	88	10	10	1	4	3	2	5	3	4	1	1	2	1	2	1	3	1	2	2	10	7	5	3	1	2	1	1	2	2	4	1	4
1	2	1	6	3	1	1	2	4	2	2	0.466667	6	2		2	88	88	10	10	4	4	1	5	5	4	2	2	1	1	3	1	1	1	1	1	1	7	8	6	7	7	1	1	1	1	3	5	3	3
1	2	2	6	4	5	1	2		2	2	0.4	4	1		2	88	88	10	10	2	2	2	1	5	2	2	1	1	2	5	1	3	1	1	3	1	10	10	4	4	4	1	1	1	3	2	3	1	2
1	2	1	7	4	1	0	2	3	2	2	0.8	10	3		2	88	88	10	10	5	1	2	1	5	4	3	1	1	2	2	1	2	1	1	2	1	10	10	10	10	5	1	1	1	1	5	5	4	3
1	2	1	6	2	3	3	3	4	2	2	0.4	1	1		1	1	1	10	10	3	4	2	2	4	2	5	3	1	2	3	1	1	3	1	4	1	10	1	1	1	1	1	1	2	1	3	5	3	4
1	2	3	6	3	4	0	2	3	2	2		2			1	1	0	10	10	4	2	2	2	4	2	2	1	1	2	3	1	2	1	1	2	1	1	3	5	5	10	1	99	99	99	99	99	99	99
1	2	1	6	4	3	2	3		2	2	0.533333	6	2		2	88	88	10	10	4	2	3	3	4	4	2	1	1	2	3	1	2	1	1	2	2	8	6	6	4	1	2	1	2	2	2	5	1	3
1	2	2	7	1		2	3	3	2	2	0.533333	3	2		1	1	1	10	10	3	3	1	2	4	4	3	1	1	2	1	1	1	2	1	3	1	8	4	1	7	1	1	1	3	3	1	4	1	3
1	2	1	5	2	2	2	1	4	2	2	0.866667	5	3		2	88	88	10	10	2	3	1	5	5	1	3	1	1	2	4	1	2	3	5	3	1	5	5	5	3	1	1	3	1	3	1	5	1	4
1	2	1	5	1	4	2	2	3	2	2	0.6	7	2		2	88	88	10	10	3	4	1	1	5	1	3	1	1	2	1	1	1	3	1	3	1	8	5	4	4	1	1	1	1	1	2	2	4	4
1	2	2	7	3	4	2	1		2	2	0.733333	2	3		2	88	88	10	10	3	3	1	2	4	5	3	1	1	3	3	1	1	4	1	2	1	8	6	2	8	1	1	1	3	3	2	4	1	3
1	2	2	5	2	4	2	2	5	2	2	0.466667	6	2		1	3	1	10	10	4	2	1	2	4	1	2	1	1	2	2	1	1	1	1	4	1	6	6	6	6	1	1	1	5	1	4	5	3	3
1	2	1	6	4	6	0	2	3	2	2	0.666667	5	3		2	88	88	10	10	4	3	2	2	4	3	2	1	1	2	3	2	2	3	2	2	1	5	5	3	3	3	1	1	1	2	4	4	3	3
1	2	2	6	2	4	2	3	3	2	2	0.533333	9	2		1	1	1	10	10	4	4	2	2	4	2	2	1	1	1	3	1	2	1	1	1	1	9	9	8	6	1	2	1	2	2	2	5	1	3
1	2	3	4	3		2	1		2	2	0.666667	10	3		1	2	0	10	10	4	3	4	2	4	2	4	2	1	2	1	1	2	1	1	3	1	10	10	10	1	1	1	1	1	1	5	5	5	5
1	2	1	4	4	3	2	2	3	1	2		1			2	88	88	7	10	3	4	1	1	5	3	4	1	1	2	3	3	1	3	3	1	3	5	4	9	1	1	2	2	3	1	2	5	1	4
1	2	1	6	4		0	3		1	2	0.333333	3	1		2	88	88	8	10	5	2	1	2	4	3	2	2	1	2	3	2	3	4	1	1	1	4	9	5	3	2	1	1	1	1	2	3	4	4
1	2	3	4	2	2	2	1	4	2	2	0.666667	5	3		1	2	0	9	10	3	4	1	1	3	1	3	1	1	2	1	1	2	2	2	2	1	9	7	5	3	1	1	1	2	2	4	4	3	3
1	2	2	7	2	5	1	2	4	2	2	0.6	2	2		1	1	1	10	10	5	1	1	2	5	1	1	1	1	2	4	1	1	2	1	1	1	1	5	8	10	10	1	1	1	1	3	5	1	3
1	2	1	7	2	6	3	3	3	2	2	0.733333	5	3		2	88	88	10	10	4	2	1	1	5	4	2	2	1	2	3	3	2	2	1	2	1	8	6	5	3	2	1	2	1	3	3	3	1	4
1	2	1	6	1	2	2	3		2	2	0.533333	3	2		2	88	88	10	10	4	5	1	1	4	2	3	3	1	2	3	1	3	1	2	2	1	10	10	8	4	3	2	1	3	1	1	3	1	4
1	2	2	7	4	1	2	2		2	2	0.533333	10	2		2	88	88	10	10	2	4	1	3	4	2	2	2	2	2	1	2	1	3	1	2	2	10	10	10	10	10	2	1	1	1	1	1	1	3
1	2	2	6	3	6	2	2	3	2	2	0.4	5	1		2	88	88	10	10	5	5	1	2	4	2	5	2	1	2	2	5	5	5	2	3	1	8	10	5	2	2	1	1	1	1	3	1	5	4
1	2	1	7	4	5	2	2	3	2	2	0.6	5	2		2	88	88	10	10	5	4	2	1	5	1	2	1	1	2	1	3	1	1	1	1	1	10	10	7	4	3	1	1	5	2	3	1	3	3
1	1	1	6	2	2	2	2	4	2	2	0.466667	6	2		2	88	88	9	10	4	2	2	2	4	4	3	3	2	2	3	1	2	3	4	3	2	9	8	7	5	4	2	1	2	3	3	3	2	4
1	2	2	7	2	2	2	3	3	2	2		2			2	88	88	10	10	4	5	2	2	4	1	4	1	1	2	2	2	2	2	1	2	1	5	5	1	2	2	2	99	99	99	99	99	99	99
1	2	1	6	1	6	1	2	3	2	2	0.133333	10	1		2	88	88	10	10	5	4	2	1	3	1	2	1	1	1	1	1	1	1	1	1	1	10	9	10	10	10	1	1	3	4	5	5	2	3
1	2	2	4	2	3	2	3		2	2	0.4	6	1		1	1	1	10	10	4	2	2	2	4	1	2	1	1	1	3	1	1	3	1	1	1	10	6	5	1	1	1	1	2	1	1	4	1	4
1	1	2	6	3	4	2	2	3	2	2	0.533333	3	2		2	88	88	9	10	3	1	3	2	5	4	3	1	1	1	3	1	1	1	1	2	1	9	5	5	6	8	1	1	1	1	5	4	1	4
1	2	2	6	3	1	2	1		2	2	0.533333	10	2		2	88	88	10	10	4	4	2	2	5	4	4	1	1	2	1	1	1	3	3	1	1	10	10	7	7	5	2	1	1	1	2	5	1	3
1	2	1	6	4	1	2	1		2	2	0.2	8	1		2	88	88	10	10	4	3	1	2	4	2	4	1	1	1	1	1	1	4	3	4	2	9	10	8	10	10	1	1	3	3	4	3	1	5
1	2	1	6	4	2	1	3		2	2	0.6	6	2		2	88	88	10	10	4	1	2	3	5	4	2	1	1	2	5	1	2	4	3	3	3	7	8	6	6	5	2	3	3	3	1	4	1	3
1	2	2	5	1	3	2	2	3	2	2	0.866667	7	3		1	2	0	10	10	4	2	2	2	5	2	3	3	1	2	3	1	1	1	2	3	1	10	5	4	1	1	2	1	5	2	3	5	1	4
1	2	1	5	4	2	2	1	3	2	2	0.8	5	3		2	88	88	10	10	2	2	2	2	5	2	3	3	1	2	3	1	3	2	1	3	1	5	5	5	5	5	1	1	1	1	1	4	1	4
1	2	1	5	3	3	2	3	3	2	2		7			2	88	88	10	10	2	2	2	2	4	4	3	1	1	2	4	2	1	2	5	3	1	9	9	7	2	3	3	1	1	1	1	3	5	4
1	2	2	5	4	6	0	2	3	2	2	0.666667	3	3		2	88	88	10	10	5	1	2	1	5	4	2	1	1	2	3	1	2	1	1	1	1	8	8	4	3	2	1	1	4	3	1	2	1	4
1	2	2	7	2	2	1	2	3	2	2	0.333333	5	1		2	88	88	10	10	4	2	1	2	5	2	3	1	1	1	4	1	1	1	1	1	1	10	10	9	2	1	2	1	1	2	2	5	1	3
1	2	1	5	4	6	0	3	4	2	2	0.533333	7	2		2	88	88	10	10	1	2	2	3	4	2	5	3	1	3	3	1	1	1	1	4	2	10	10	10	10	10	1	1	3	2	2	5	1	5
1	2	2	7	3	4	2	3	3	2	2	0.466667	6	2		1	1	1	10	10	4	2	2	5	5	2	3	1	1	4	4	1	1	3	2	3	2	10	10	5	5	1	1	1	3	2	2	4	1	3
1	2	1	4	4		0	1		2	2	0.733333	5	3		2	88	88	10	10	4	2	2	2	4	4	4	2	1	2	2	1	1	3	3	2	1	9	9	9	5	6	2	1	1	1	4	5	1	3
1	2	2	6	1	5	2	3	3	2	2	0.4	8	1		2	88	88	10	10	2	4	1	2	4	3	3	3	1	2	4	1	4	3	1	2	2	8	8	3	3	3	1	1	3	1	3	4	1	3
1	2	2	5	3	4	2	1	4	2	2	0.6	10	2		2	88	88	10	10	4	1	2	1	5	2	2	1	1	2	3	1	1	2	1	2	1	10	10	7	5	1	1	1	3	2	1	3	1	4
1	2	2	7	1	5	1	2	4	2	2	0.533333	5	2		1	2	2	10	10	3	1	1	1	5	2	5	1	1	1	1	1	1	1	1	4	1	10	10	5	5	10	1	1	1	3	1	4	1	3
1	2	1	5	4	1	0	1	4	2	2	0.333333	10	1		2	88	88	10	10	5	3	1	2	5	2	3	1	1	2	3	1	1	3	1	2	2	10	7	5	5	5	1	2	3	3	3	2	1	3
1	2	1	7	4	2	1	2	3	2	2	0.666667	7	3		2	88	88	10	10	2	2	1	2	5	2	2	2	1	2	2	3	1	4	1	2	1	10	10	10	10	10	1	1	1	2	2	3	1	3
1	2	1	7	1	2	0	2	3	2	2	0.333333	5	1		2	88	88	10	10	5	2	1	1	4	4	2	1	1	2	4	1	1	3	3	4	1	10	10	5	5	10	1	1	1	1	3	5	1	2
1	2	2	6	4	2	2	1		2	2	0.4	5	1		1	1	1	10	10	2	2	2	2	5	2	3	1	1	2	3	1	1	1	1	1	1	10	5	5	5	1	1	1	2	3	3	5	1	1
1	2	1	7	4	2	0	2		2	2		8			2	88	88	9	10	2	2	2	2	5	4	2	3	1	2	1	1	1	4	1	3	1	10	7	6	4	4	3	99	99	99	99	99	99	99
1	2	1	5	1	5	2	1	3	2	2	0.666667	7	3		2	88	88	10	10	4	3	1	1	4	2	4	1	1	2	3	1	1	3	1	2	1	10	7	1	1	1	1	1	1	2	3	3	3	4
1	1	2	6	4	2	2	3	4	2	2	0.533333	5	2		2	88	88	10	10	2	2	2	2	5	4	2	2	2	2	3	1	2	4	1	3	1	9	9	8	9	1	2	1	2	1	1	3	1	1
1	2	2	6	1	4	2	2	4	2	2	0.466667	8	2		2	88	88	10	10	2	2	2	2	4	4	3	2	1	1	3	1	1	1	1	2	1	8	10	8	10	8	1	1	3	1	2	5	1	3
1	2	2	4	4	6	2	2	3	2	2	0.666667	8	3		2	88	88	10	10	4	2	1	2	5	4	2	1	1	2	3	1	2	2	1	3	1	10	8	5	4	1	3	1	2	2	3	1	5	3
1	2	1	6	4	5	1	2		2	2	0.666667	4	3		1	1	1	10	10	4	1	2	3	4	2	2	2	1	2	3	1	1	3	1	1	1	7	4	2	1	1	1	3	3	3	1	5	1	3
1	2	1	7	4	6	2	3	3	2	2		4			2	88	88	10	10	5	3	1	1	4	4	3	3	1	3	2	2	1	5	1	5	1	6	9	4	6	1	2	1	3	2	4	5	3	3
1	2	3	6	1	5	2	1		2	2	0.8	6	3		1	1	0	10	10	4	3	2	3	4	2	3	3	1	2	3	1	1	2	1	1	1	10	10	7	10	10	2	1	1	1	1	5	3	3
1	2	2	7	1	6	2	1	3	2	2	0.533333	10	2		2	88	88	10	10	4	2	3	1	5	5	1	1	1	2	5	1	3	2	5	3	1	10	10	10	10	5	1	1	3	1	3	5	1	5
1	2	3	6	1	1	2	3	4	2	2	0.666667	10	3		2	88	88	10	10	5	3	4	3	4	4	3	4	1	2	4	1	1	3	2	2	1	10	10	7	8	7	3	3	1	1	1	3	2	1
1	2	1	6	1	4	2	3	3	2	2	0.8	4	3		1	1	1	10	10	4	3	1	1	5	3	4	1	1	2	2	1	1	1	1	3	1	7	8	4	4	4	1	1	2	3	4	3	3	4
1	2	1	7	3	2	1	2	3	2	2	0.666667	8	3		2	88	88	10	10	3	2	1	2	4	1	2	1	1	3	2	1	1	1	1	2	2	10	7	5	6	3	1	1	2	3	2	4	2	4
1	2	1	6	2	2	2	3	3	2	2	0.4	5	1		2	88	88	10	10	5	4	1	2	5	2	4	1	1	1	2	1	2	1	1	2	1	8	6	5	3	1	1	1	2	1	3	4	5	4
1	2	2	5	3	2	0	1		2	2	0.6	8	2		1	1	1	10	10	4	2	2	2	5	4	2	2	1	2	3	1	1	1	1	2	2	9	9	8	8	8	1	2	3	2	4	5	1	4
1	2	2	6	1	6	1	2	3	2	2	0.733333	7	3		1	2	2	10	10	2	4	2	1	5	1	3	1	1	3	2	1	4	3	1	2	1	10	5	4	3	1	1	1	1	3	3	4	4	2
1	2	2	5	4	1	0	2		2	2	0.666667	8	3		1	2	2	10	10	4	3	4	2	5	1	4	3	1	2	1	1	1	1	1	2	1	10	9	8	4	1	1	1	1	3	5	5	2	3
1	2	1	7	2	1	2	2	4	2	2	0.4	5	1		2	88	88	10	10	2	2	1	1	4	2	3	1	1	2	1	1	1	1	1	2	1	7	7	6	5	2	1	1	1	2	3	3	3	5
1	2	2	7	2	4	1	3	3	2	2	0.466667	5	2		1	2	2	10	10	3	2	2	2	5	1	3	1	1	1	1	1	3	4	1	3	1	10	10	5	5	1	1	2	1	1	3	3	1	3
1	1	1	7	2	4	1	3	3	2	2	0.6	7	2		2	88	88	10	10	3	4	3	2	4	4	3	1	2	2	2	3	2	3	5	1	2	7	8	6	4	1	1	2	2	1	2	3	4	4
1	2	2	4	3	4	2	2	3	2	2	0.533333	5	2		1	1	1	10	10	3	2	2	3	3	3	3	4	3	2	1	3	1	1	1	2	4	10	10	6	4	5	1	1	1	1	4	4	1	3
1	2	1	6	2	4	1	2	4	2	2	0.533333	1	2		2	88	88	10	10	2	4	1	1	5	3	3	1	1	2	3	2	3	2	1	4	1	5	8	1	4	1	1	1	5	1	1	5	1	2
1	2	2	6	1	3	0	1	4	2	2		7			2	88	88	10	10	3	2	1	3	3	2	4	1	1	2	2	1	2	4	1	2	1	7	7	3	1	1	1	1	1	1	3	5	2	3
1	2	2	4	4		0	2		2	2	0.6	1	2		1	1	1	10	10	3	1	1	1	5	4	2	1	1	1	4	2	2	3	1	3	1	10	5	1	1	1	1	1	2	2	4	5	2	3
1	2	1	7	4	4	1	3	3	2	2	0.466667	4	2		2	88	88	10	10	4	4	2	3	3	2	2	1	1	1	4	1	2	1	1	3	1	8	7	2	4	1	3	1	1	1	3	3	4	3
1	2	2	7	4	1	1	2	3	2	2	0.4	2	1		2	88	88	10	10	4	2	2	2	4	3	3	2	1	2	3	2	3	1	3	3	1	9	9	4	2	1	2	1	1	1	3	3	1	4
1	2	2	4	4	1	1	2	6	2	2	0.666667	2	3		2	88	88	10	10	3	2	1	1	5	2	2	2	2	2	1	1	2	5	3	2	2	10	10	3	2	2	4	99	99	99	99	99	99	2
1	2	1	6	4	6	0	1		2	2	0.6	10	2		2	88	88	10	10	5	2	1	1	2	5	2	1	1	1	1	1	1	1	1	1	1	10	10	2	2	2	1	1	1	1	5	5	1	3
1	2	2	7	2	4	0	2	3	2	2	0.466667	8	2		2	88	88	10	10	4	3	2	2	4	4	4	1	1	3	1	1	3	1	2	3	1	8	9	8	3	1	2	1	1	2	3	3	2	3
1	2	1	6	2	4	2	2		2	2	0.333333	4	1		2	88	88	10	10	2	2	1	2	4	4	2	2	1	2	3	1	2	3	3	2	1	7	6	4	2	3	2	1	3	2	3	4	1	3
1	2	2	6	3	1	2	1	3	2	2	0.733333	9	3		2	88	88	10	10	4	4	2	2	5	4	4	1	1	2	1	1	1	3	1	1	1	10	10	8	8	5	2	1	1	1	2	5	1	3
1	1	1	7	4	3	1	2	3	2	2	0.466667	4	2		2	88	88	9	10	3	3	2	1	4	2	3	1	2	2	1	3	2	1	2	3	2	6	6	4	2	1	2	2	2	1	1	5	1	4
1	2	2	5	3	2	1	2	3	2	2	0.666667	10	3		2	88	88	10	10	4	3	3	2	5	3	3	2	1	2	1	1	2	2	1	3	1	10	8	5	4	1	2	1	1	1	3	5	1	3
1	2	2	6	4	2	1	1	3	2	2	0.466667	5	2		2	88	88	10	10	4	4	2	2	4	1	4	1	1	2	1	1	1	3	1	2	1	10	5	1	1	1	1	1	5	3	2	5	1	4
1	2	2	5	1	3	0	3	3	1	2	0.333333	6	1		1	2	2	7	10	1	5	2	3	5	2	3	3	1	2	2	1	2	4	2	4	1	8	5	5	6	7	1	1	3	3	1	5	2	3
1	2	1	6	3	1	1	2	3	2	2		3			2	88	88	10	10	2	3	1	1	5	4	3	2	2	3	3	2	3	3	3	2	1	10	8	6	7	7	1	1	3	3	1	4	1	3
1	2	1	6	2	2	2	2	3	2	2	0.4	8	1		2	88	88	10	10	3	1	2	2	5	1	2	1	1	2	4	2	1	1	1	1	1	8	10	8	6	8	1	1	1	3	3	5	1	1
1	2	3	7	1		1	3	3	2	2	0.733333	5	3		1	2	0	10	10	5	3	2	1	5	2	3	1	1	3	2	1	1	2	1	2	1	10	5	9	1	1	4	99	99	99	99	99	99	1
1	2	2	4	1	2	0	1	4	2	2	0.266667	6	1		1	2	0	10	10	5	2	2	1	5	4	2	1	1	1	5	1	1	1	4	1	1	10	10	5	7	1	1	1	3	1	3	4	5	3
1	2	2	6	3	4	0	2	3	2	2	0.6	6	2		2	88	88	10	10	4	3	3	2	4	2	3	3	1	2	3	1	4	1	1	2	1	10	10	8	5	1	1	1	4	1	1	4	1	3
1	2	3	5	3	1	2	1	4	2	2	0.333333	3	1		1	2	0	10	10	4	2	2	1	4	4	3	1	1	1	2	1	1	1	1	1	1	6	7	3	2	1	1	1	1	1	2	4	1	3
1	1	1	6	2	6	3	2	3	2	2	0.666667	10	3		2	88	88	10	10	4	3	2	2	5	1	3	1	2	3	2	1	2	1	1	3	2	10	10	7	7	1	2	2	3	1	2	4	3	4
1	2	1	6	4	2	2	2		2	2	0.733333	1	3		2	88	88	10	10	4	2	1	2	4	4	3	2	1	2	1	1	1	3	1	3	1	8	10	3	4	1	3	1	2	1	3	5	1	4
1	2	2	7	4	3	2	2	3	2	2	0.266667	3	1		1	2	2	10	10	4	3	2	2	4	2	3	1	1	2	1	1	1	3	1	3	1	10	10	10	9	10	1	1	5	3	1	4	1	4
1	2	2	6	2	2	2	2	3	2	2		10			2	88	88	10	10	4	3	2	2	5	3	4	1	1	1	1	2	2	1	1	2	1	10	4	1	1	1	1	1	1	2	1	3	1	99
1	2	3	7	1		1	1	3	2	2	0.6	4	2		1	2	0	10	10	3	3	2	2	4	5	4	1	1	1	3	1	5	1	1	1	1	8	8	4	4	1	1	1	3	1	3	5	2	2
1	2	2	5	1		1	3	3	2	2	0.4	10	1		1	2	1	10	10	4	2	1	1	5	2	2	1	1	1	3	1	3	1	1	3	1	10	10	5	5	1	2	1	1	1	1	5	1	3
1	2	1	7	3	2	1	1	3	2	2	0.666667	10	3		2	88	88	10	10	4	3	2	1	5	1	2	1	1	2	4	1	2	1	1	2	1	10	10	9	7	7	1	3	2	2	1	5	1	3
1	2	2	7	2	3	0	2	3	2	2	0.533333	10	2		1	2	2	10	10	4	2	2	2	5	1	3	1	1	1	4	1	2	2	1	2	1	10	10	6	6	1	4	99	99	99	99	99	99	1
1	2	1	6	2	6	2	2	3	2	2	0.466667	6	2		2	88	88	10	10	4	3	2	3	4	1	4	3	1	2	2	1	1	4	5	3	2	7	9	4	4	3	1	1	3	1	2	3	1	4
1	2	2	6	3	3	2	2	6	2	2	0.533333	1	2		1	1	0	10	10	4	4	4	2	4	2	2	1	1	3	3	5	2	5	5	2	3	10	5	5	1	1	2	1	3	1	1	3	1	5
1	2	1	7	1		0	3	3	2	2	0.466667	10	2		2	88	88	10	10	4	3	2	2	4	2	3	2	1	1	2	2	3	1	3	3	1	10	8	5	5	1	1	1	1	2	2	3	2	3
1	2	1	6	3	4	2	1		2	2	0.6	5	2		1	1	1	10	10	4	3	1	2	5	2	3	3	1	2	3	1	1	4	1	3	1	8	8	4	4	1	1	1	3	3	1	4	1	4
1	2	1	7	3	3	1	2	3	2	2	0.666667	7	3		2	88	88	10	10	3	2	2	2	5	4	3	1	1	2	2	1	2	2	2	1	1	9	10	6	3	1	1	1	1	1	1	4	1	3
1	2	3	7	1	3	1	3	2	2	2	0.666667	8	3		1	2	0	10	10	4	3	3	2	2	4	4	3	1	1	1	1	1	1	3	4	4	8	7	7	2	2	2	1	2	1	2	5	1	2
1	2	1	6	4	2	1	1	3	2	2	0.533333	7	2		2	88	88	10	10	3	2	2	1	4	2	2	1	1	1	4	1	2	1	1	2	1	10	6	4	5	3	1	1	1	1	1	3	2	3
1	2	1	5	3	1	1	2	3	2	2	0.733333	10	3		2	88	88	10	10	4	2	1	2	5	2	3	2	1	2	2	1	1	3	1	3	1	10	10	10	7	2	1	1	3	1	3	5	1	4
1	2	1	4	4	3	3	1	3	2	2	0.6	1	2		1	2	2	10	10	2	3	1	2	5	2	3	2	1	2	1	1	1	2	1	3	2	7	7	1	1	1	1	1	3	3	3	3	1	4
1	2	1	4	4	1	0	2	3	2	2	0.2	7	1		1	1	1	10	10	4	3	2	2	4	2	2	1	1	2	2	1	3	2	1	3	1	10	7	7	7	5	1	1	2	2	1	3	1	4
1	2	2	7	3	2	0	2	3	2	2		1			2	88	88	10	10	4	2	3	2	4	2	4	1	1	2	3	1	1	2	1	3	1	8	5	1	1	1	1	1	1	1	3	5	1	2
1	2	1	4	2	4	2	2		2	2		5			2	88	88	10	10	4	1	1	1	5	4	1	1	1	2	4	1	2	3	1	1	1	9	10	5	5	2	1	1	3	1	1	5	1	2
1	2	2	6	2	5	2	3	4	2	2	0.333333	8	1		2	88	88	10	10	5	2	3	1	5	1	2	1	1	1	3	4	1	3	1	2	1	10	1	1	1	1	1	1	3	3	1	3	2	3
1	2	2	4	3	2	2	1	4	2	2	0.6	9	2		1	2	1	10	10	4	2	2	2	4	2	3	2	1	2	2	2	2	1	1	1	1	10	10	9	6	6	1	1	1	2	2	3	1	3
1	1	1	7	2	1	0	3	3	2	2	0.6	9	2		2	88	88	10	10	3	4	1	2	2	2	4	1	1	1	1	1	2	2	1	4	1	9	9	3	3	2	1	1	5	1	1	2	1	4
1	2	1	5	3	2	0	2	3	2	2	0.466667	3	2		2	88	88	10	10	5	2	2	2	4	4	2	3	1	1	3	1	1	1	3	3	1	9	6	4	2	1	2	1	3	1	4	4	3	4
1	2	2	5	4	3	0	1		2	2		7			2	88	88	10	10	2	2	1	1	5	2	2	1	1	2	4	1	2	3	1	2	1	10	9	8	6	2	1	1	2	2	3	5	3	3
1	2	2	6	3	3	2	1		2	2	0.466667	4	2		1	1	1	10	10	4	2	2	2	4	3	3	3	1	2	2	1	1	3	1	2	1	10	10	7	7	5	2	1	1	2	2	3	1	3
1	2	1	5	3	3	2	1	3	2	2	0.666667	7	3		1	1	1	10	10	4	4	2	2	4	3	3	4	2	2	1	1	1	4	1	4	2	7	7	7	5	2	3	1	1	3	1	3	1	3
1	2	2	6	1		2	2	3	2	2	0.666667	7	3		2	88	88	10	10	5	2	1	2	4	5	4	3	1	2	5	2	1	1	1	2	1	7	7	7	7	10	1	1	1	1	2	5	1	4
1	1	2	3	4	3	2	1	3	2	2	0.266667	10	1		1	1	1	10	10	5	3	1	1	4	1	5	1	1	1	1	1	1	1	1	2	1	10	1	10	1	1	1	1	1	1	5	5	1	2
1	2	1	6	3	2	2	2	2	2	2		5			2	88	88	10	10	2	2	2	2	4	4	2	4	1	2	2	2	3	4	2	3	1	7	8	6	5	3	2	1	4	3	1	5	1	4
1	2	1	7	4	6	1	2	3	2	2	0.533333	8	2		2	88	88	10	10	4	1	1	5	5	1	1	1	1	2	3	1	1	1	1	3	1	8	7	6	5	1	2	1	2	2	2	4	1	3
1	2	2	7	4	5	1	2	3	2	2	0.866667	10	3		1	2	2	10	10	5	3	1	1	5	1	3	2	1	2	3	1	1	2	1	3	1	10	1	1	1	1	1	1	2	3	1	5	1	2
1	2	2	6	2	3	2	2	3	2	2	0.466667	10	2		1	2	2	10	10	3	2	1	1	4	1	2	1	1	2	3	1	1	1	1	3	1	10	4	8	2	1	1	1	3	3	1	5	1	4
1	2	2	7	4		1	3	3	2	2	0.6	8	2		2	88	88	10	10	4	2	2	2	4	2	3	1	1	2	3	1	4	1	1	3	1	5	5	2	10	10	1	1	2	3	1	4	1	1
1	1	2	4	3	2	1	1	4	1	2		5			1	2	2	7	10	5	3	5	4	5	4	2	2	1	2	1	2	3	3	1	2	2	6	8	5	5	5	4	99	99	99	99	99	99	2
1	2	1	4	4	6	2	1		1	2	0.6	9	2		2	88	88	8	9	4	2	3	2	4	2	3	1	1	2	1	3	1	2	1	1	1	9	9	9	9	7	1	1	1	1	3	5	5	4
1	2	2	6	1	5	2	3	1	2	2	0.666667	8	3		1	1	1	9	9	4	3	2	2	4	2	3	1	1	1	3	1	1	2	1	2	1	8	8	1	3	1	1	1	1	1	3	5	5	3
1	1	1	7	1	5	3	3	3	2	2	0.733333	5	3		2	88	88	9	9	3	2	1	1	4	3	3	1	2	2	1	1	1	4	1	5	3	8	8	1	6	1	2	1	5	3	3	5	2	4
1	2	3	7			1	2		2	2	0.466667	5	2		1	1	0	9	9	4	2	1	3	5	4	3	99	1	1	3	5	1	1	1	2	1	9	9	6	4	3	2	3	1	1	3	4	4	3
1	2	2	6	4	1	2	2	3	1	2	0.533333	5	2		1	1	1	8	9	4	2	3	2	4	2	4	1	1	1	2	1	1	5	1	2	3	5	6	5	5	5	2	3	1	3	3	3	1	3
1	2	3	6	3	4	2	1	4	1	2	0.733333	7	3		1	2	0	8	9	3	2	3	2	2	3	2	1	1	2	5	1	2	2	1	1	1	10	10	7	5	2	1	1	3	3	3	5	1	3
1	2	1	7	2	4	1	2	3	2	2		6			2	88	88	10	9	4	3	2	1	4	2	3	1	1	2	4	1	3	3	1	4	1	8	8	6	6	5	1	1	3	2	1	5	1	3
1	2	1	7	1	3	0	3	3	2	2	0.6	3	2		2	88	88	10	9	4	2	1	2	5	1	2	1	1	2	4	1	2	4	1	3	1	7	7	3	6	1	1	1	1	3	3	5	1	2
1	2	3	4	4	1	2	3		1	2	0.466667	2	2		1	2	0	7	9	4	3	2	1	5	2	3	1	1	1	3	1	5	1	1	2	1	5	7	4	4	1	1	1	3	2	1	5	3	4
1	2	3	6	3	2	2	2	2	2	2		5			1	2	0	9	9	3	2	2	3	3	4	4	1	1	1	3	1	3	1	1	1	1	7	8	5	3	3	1	99	99	99	99	99	99	99
1	2	1	5	1		2	2	3	1	2	0.333333	3	1		2	88	88	8	9	4	3	2	2	4	2	3	1	1	2	1	1	2	3	2	2	1	6	4	3	4	3	1	1	3	2	1	3	1	4
1	1	1	6	4	1	0	2	3	2	2	0.466667	3	2		2	88	88	10	9	2	4	2	2	5	3	3	3	2	2	1	5	1	3	4	1	1	9	5	3	3	3	1	1	1	1	4	1	5	4
1	2	2	7	3		1	3	4	2	2	0.8	5	3		2	88	88	9	9	3	3	2	3	4	3	3	3	1	2	4	2	2	3	2	4	1	10	10	6	2	2	1	1	2	3	1	3	1	4
1	1	2	6	2	6	1	3	4	2	2	0.466667	6	2		1	2	1	9	9	4	2	2	2	4	4	2	1	1	3	4	5	1	2	3	2	1	9	9	9	2	2	3	1	2	2	4	5	1	1
1	2	2	7	2	3	0	2	3	2	2	0.533333	2	2		2	88	88	10	9	2	4	2	2	3	2	5	1	1	2	1	1	3	3	4	3	1	8	6	2	4	2	1	3	5	3	2	5	1	3
1	2	2	4	1		1	1	3	2	2	0.333333	3	1		1	1	1	10	9	5	1	2	1	5	2	1	1	99	1	4	99	2	99	99	3	1	10	10	6	2	2	1	1	3	2	1	5	99	1
1	2	1	5	2	2	1	1	3	2	2	0.733333	5	3		1	1	1	10	9	4	3	2	2	5	2	2	1	1	1	4	1	1	2	2	3	5	10	9	7	9	9	1	1	3	2	3	5	1	2
1	2	2	7	2	2	1	2	3	2	2	0.666667	8	3		2	88	88	10	9	5	2	2	2	5	4	2	1	1	2	3	1	1	3	2	3	1	10	8	8	8	5	1	1	1	1	3	5	1	2
1	2	1	5	1	1	3	2	3	2	2		10			2	88	88	10	9	4	4	2	3	2	2	4	1	1	1	1	1	1	1	1	4	1	10	7	2	3	2	1	99	99	99	99	99	99	99
1	2	2	6	1	5	1	2	3	2	2	0.466667	4	2		1	1	1	10	9	4	4	2	3	4	2	4	2	1	2	3	1	1	4	1	3	1	5	6	2	5	7	1	1	1	1	5	5	3	3
1	1	1	5	4	3	1	3	3	2	2	0.533333	5	2		2	88	88	10	9	5	4	1	3	4	3	4	1	1	1	1	1	3	1	1	4	1	10	6	6	5	5	1	1	3	2	5	3	1	5
1	2	1	5	2	4	2	1	3	2	2	0.533333	7	2		2	88	88	9	9	4	4	1	1	3	2	4	1	1	1	1	1	1	3	1	2	1	9	9	6	4	2	1	1	3	1	1	5	5	5
1	1	1	5	1	2	3	2		2	2	0.733333	3	3		2	88	88	10	9	4	3	2	2	4	4	3	2	1	2	3	1	2	3	1	2	1	7	10	3	3	3	3	1	2	3	2	5	1	3
1	2	3	5	3	6	2	1	3	2	2	0.466667	9	2		2	88	88	9	9	5	1	2	3	5	2	1	1	1	1	5	1	1	2	1	3	1	10	10	7	4	1	2	1	2	1	1	5	1	2
1	2	1	5	1	3	2	2	2	2	2	0.6	7	2		2	88	88	10	9	5	2	2	2	5	2	3	1	2	1	3	1	3	2	3	2	1	9	9	8	5	3	1	1	1	2	3	2	3	4
1	2	3	6	3	4	1	1	3	2	2	0.466667	9	2		1	2	0	9	9	4	3	3	2	4	2	2	2	1	2	3	1	1	1	1	2	1	9	9	6	6	4	1	1	2	2	3	5	2	4
1	2	1	6	4	1	1	1	3	1	2	0.6	4	2		1	1	1	8	9	4	2	2	1	4	1	2	1	1	1	1	1	2	2	1	1	1	7	7	3	7	3	1	1	2	5	1	5	1	3
1	2	1	7	1	4	0	2	3	2	2	0.4	5	1		2	88	88	9	9	5	3	1	2	4	2	3	1	1	2	2	1	3	2	1	4	1	9	5	5	5	2	2	1	1	1	1	5	1	3
1	2	3	6	3	3	2	2	3	2	2	0.533333	5	2		1	1	0	9	9	3	2	2	2	4	3	2	2	1	2	5	1	1	2	1	3	1	8	8	6	3	3	1	1	3	1	3	5	1	3
1	2	2	7	3	4	2	3		2	2	0.466667	5	2		2	88	88	10	9	4	1	1	1	5	1	1	2	1	2	4	1	3	3	1	2	2	10	5	5	1	1	1	1	4	4	3	5	1	2
1	2	2	6	4	4	1	1	4	2	2	0.666667	1	3		2	88	88	9	9	2	5	1	1	4	1	4	1	1	1	1	1	1	1	1	1	1	1	3	1	1	1	1	1	1	1	5	5	1	3
1	2	2	7	4	6	0	3		2	2		4			1	1	1	9	9	4	2	2	3	4	2	2	1	1	1	3	1	1	1	1	2	1	7	6	4	3	2	1	1	1	2	1	5	4	3
1	2	1	5	2	3	2	2	3	1	2	0.6	9	2		1	1	1	8	9	2	3	2	2	4	2	3	1	1	2	2	1	1	3	1	2	1	9	8	6	7	5	1	1	4	2	2	5	1	3
1	2	1	6	2	5	1	2	3	2	2	0.466667	1	2		2	88	88	10	9	3	2	1	2	4	3	3	1	1	1	3	1	1	3	3	2	1	8	8	7	6	4	1	1	3	3	1	3	1	1
1	1	2	7	4		1	2	3	2	2	0.466667	6	2		2	88	88	10	9	5	5	3	4	5	4	3	3	1	1	3	2	1	2	2	3	1	10	8	6	7	10	2	1	1	1	1	4	3	3
1	2	1	6	3		2	1	3	1	2	0.533333	6	2		2	88	88	8	9	2	4	1	2	5	4	4	3	1	2	2	1	2	3	1	3	3	7	8	4	4	3	1	1	3	3	3	1	3	4
1	2	3	7	1		1	3	4	2	2	0.466667	6	2		1	3	0	10	9	5	3	2	5	5	3	4	1	1	1	1	1	3	1	1	3	1	10	9	6	3	1	1	1	4	2	1	5	1	3
1	2	2	5	4	1	2	1	4	2	2		5			2	88	88	9	9	3	1	2	3	4	4	2	2	1	2	4	1	1	2	2	3	2	9	9	5	5	6	1	1	2	4	4	4	2	4
1	2	1	7	3	2	2	2	3	2	2	0.8	2	3		2	88	88	10	9	4	2	2	2	5	4	2	2	1	2	3	1	4	1	1	5	1	8	8	5	5	2	1	1	1	1	2	5	5	3
1	2	2	7	2	2	1	3		1	2	0.466667	1	2		2	88	88	8	9	2	4	1	3	4	5	4	4	1	1	1	1	5	3	1	4	1	6	2	2	2	1	3	1	1	1	1	2	4	4
1	2	1	6	4	2	2	2		2	2		7			2	88	88	10	9	4	2	1	2	5	2	3	1	1	2	3	1	3	3	2	3	2	10	7	6	4	3	4	99	99	99	99	99	99	3
1	2	1	5	4		2	2		2	2	0.4	1	1		1	1	1	10	9	1	5	1	1	4	3	4	2	1	1	1	2	2	5	1	2	1	5	5	1	1	1	1	1	3	1	3	4	1	3
1	2	1	6	2	5	1	2	3	2	2	0.266667	3	1		2	88	88	9	9	4	1	2	2	4	3	1	1	1	1	5	1	3	5	1	1	1	7	6	6	6	5	1	1	3	3	1	2	1	2
1	2	2	6	4		0		3	2	2	0.733333	7	3		2	88	88	9	9	5	2	2	1	5	2	2	1	1	2	4	1	1	3	2	3	1	6	5	1	5	5	1	1	2	1	3	5	1	3
1	2	2	5	2	2	0	2		2	2	0.666667	7	3		1	3	3	10	9	2	2	1	2	5	1	3	1	1	2	3	1	1	2	2	2	1	10	10	8	8	9	1	1	5	3	2	4	1	2
1	2	1	4	4	1	3	2	4	2	2	0.466667	5	2		2	88	88	10	9	4	3	2	2	4	4	3	2	1	1	4	1	1	1	1	3	1	7	7	6	6	3	1	1	1	2	3	5	1	3
1	2	1	4	4		2	1		2	2	0.4	8	1		1	1	1	9	9	3	2	1	2	4	2	2	2	1	2	3	1	1	1	1	2	2	8	8	4	3	2	1	1	2	1	3	3	2	1
1	2	3	6	1	3	0	2	4	2	2	0.6	6	2		1	4	0	10	9	4	2	2	2	4	4	2	1	1	2	3	2	1	3	1	2	1	10	8	6	4	2	1	1	3	1	2	3	1	3
1	2	2	6	2	2	2	1		2	2		6			1	2	2	9	9	2	3	1	2	5	2	3	2	2	2	2	3	1	4	1	2	1	8	8	7	7	2	1	1	1	2	1	4	1	4
1	2	1	6	1	2	1	2	3	2	2	0.6	5	2		1	2	2	9	9	3	2	2	2	5	3	3	3	1	4	5	1	1	3	1	2	1	9	7	4	4	2	1	1	2	2	3	4	3	4
1	2	1	6	4	3	2	3	3	2	2	0.333333	3	1		2	88	88	9	9	4	3	2	2	5	3	2	1	1	2	1	1	2	2	1	4	2	6	9	3	3	1	2	1	3	3	1	3	1	4
1	2	2	7	3	2	1	2	5	2	2	0.666667	5	3		2	88	88	10	9	3	3	4	2	4	2	3	2	1	2	2	3	3	3	1	3	1	10	9	9	4	1	1	1	2	1	3	5	1	4
1	1	1	5	1	2	1	2	3	2	2	0.6	3	2		2	88	88	10	9	3	1	1	2	4	2	4	1	1	2	4	3	1	1	1	2	1	8	6	1	1	1	1	1	2	1	5	4	2	4
1	2	1	6	4	4	1	2	2	2	2	0.466667	3	2		2	88	88	10	9	2	3	2	1	4	3	4	1	1	1	1	1	3	2	1	1	1	5	7	3	8	1	1	1	4	3	1	3	1	3
1	2	2	7	1	4	0	2	3	1	2	0.533333	1	2		1	4	4	8	9	2	2	1	1	5	4	4	1	1	1	3	1	2	2	1	2	1	10	8	1	1	1	1	1	2	4	3	4	4	4
1	2	3	4	2		3	1	4	2	2	0.533333	10	2		1	2	0	10	9	3	4	1	2	5	4	4	3	1	2	1	1	2	1	1	3	1	10	10	4	3	3	1	1	2	1	1	5	1	3
1	2	1	6	4	3	2	3	3	1	2	0.666667	3	3		1	1	1	8	9	4	3	2	3	5	4	3	1	1	2	3	1	1	1	1	1	1	8	5	3	1	1	2	1	3	2	3	5	1	4
1	2	3	6	1		1	1		2	2	0.4	8	1		2	88	88	10	9	4	1	3	3	5	4	1	1	1	1	5	1	1	2	2	2	1	7	7	8	4	1	1	1	4	1	1	5	1	2
1	2	2	7	4	4	1	2	2	2	2	0.6	4	2		2	88	88	10	9	3	3	1	2	4	4	3	1	1	2	3	2	2	2	2	3	1	8	7	5	4	1	1	1	2	2	3	5	3	3
1	2	1	6	4	1	0	1	5	1	2	0.333333	6	1		2	88	88	8	9	5	2	1	1	5	4	3	2	1	1	1	2	1	2	4	4	1	6	6	5	6	6	1	1	5	5	5	5	4	4
1	2	1	6	2	4	2	2	2	1	2	0.466667	3	2		2	88	88	8	9	2	3	1	2	4	4	3	1	1	2	2	1	1	3	5	2	1	8	8	3	3	1	1	1	3	1	1	4	5	4
1	2	2	4	2		1	2		2	2	0.4	4	1		1	2	0	10	9	4	2	2	2	4	2	3	1	1	2	2	1	1	2	1	2	1	9	8	2	8	5	1	2	2	2	2	3	1	4
1	2	2	7	4	5	2	2		2	2	0.6	5	2		1	1	1	10	9	3	2	2	3	4	2	2	2	1	2	3	3	1	2	1	2	1	10	5	1	1	1	3	2	3	3	1	2	1	1
1	2	1	6	4	4	2	2		2	2	0.4	7	1		2	88	88	9	9	3	2	1	2	5	4	2	2	1	2	1	5	1	3	3	1	3	8	9	7	5	2	3	2	1	2	2	3	1	4
1	2	2	7	2	2	1	3		1	2	0.533333	7	2		2	88	88	8	9	5	4	2	2	5	3	2	1	1	2	5	1	2	1	1	3	1	9	9	7	3	1	1	1	1	2	3	5	1	2
1	2	2	6	1	5	1	1	3	2	2	0.533333	6	2		1	1	1	9	9	3	2	1	1	4	2	3	2	1	2	3	1	2	1	1	3	1	7	5	2	5	1	1	1	1	3	3	3	2	3
1	2	1	6	3		0	1	3	1	2	0.666667	1	3		2	88	88	8	9	3	3	4	2	4	4	3	1	1	2	1	1	1	5	1	2	1	7	5	1	1	1	1	1	1	3	1	5	1	3
1	2	2	6	3	2	1	2	3	2	2	0.333333	5	1		2	88	88	9	9	3	2	2	1	4	3	3	2	1	2	2	3	3	1	2	2	1	8	8	5	8	9	2	2	1	2	2	1	1	3
1	2	1	6	1	4	2	2	3	2	2	0.266667	3	1		2	88	88	9	9	3	4	3	2	4	2	2	2	1	2	3	1	4	1	2	3	1	5	6	3	3	1	1	2	1	2	1	3	1	4
1	2	2	6	1	3	0	1	4	2	2	0.466667	5	2		1	2	1	9	9	3	1	2	2	3	4	2	3	1	2	5	1	1	3	2	3	1	8	8	7	5	2	1	1	4	1	3	3	4	2
1	2	2	6	4	3	1	2		2	2	0.6	5	2		2	88	88	10	9	3	2	2	2	4	3	3	1	1	2	3	1	1	1	5	2	2	10	6	7	4	3	1	1	1	2	1	4	1	4
1	2	1	6	1	1	0	2	3	1	2	0.466667	6	2		2	88	88	8	9	3	2	2	2	4	2	3	2	1	3	3	1	2	4	2	2	1	6	6	6	6	6	2	1	3	3	3	3	1	4
1	2	1	6	1		1	2	3	2	2		1			2	88	88	10	9	5	4	1	2	5	2	4	1	1	2	2	1	2	1	1	4	1	9	6	1	1	1	1	1	3	1	4	5	1	3
1	2	1	6	2	4	2	2	3	2	2	0.733333	6	3		2	88	88	9	9	4	2	1	1	3	4	2	3	1	2	3	1	2	3	1	2	1	7	7	7	5	2	1	1	3	2	2	4	2	4
1	1	1	6	2		1	3		2	2		6			2	88	88	9	9	5	2	2	3	5	2	2	1	1	2	2	1	3	1	3	3	1	10	6	6	6	4	1	1	3	2	3	4	3	99
1	2	1	6	4		1	2	3	2	2	0.6	1	2		1	1	1	9	9	4	3	1	2	4	2	3	1	1	1	1	3	2	4	2	2	1	7	7	1	1	1	3	1	5	3	2	5	1	4
1	2	2	4	1	3	3	1	4	2	2	0.6	6	2		2	88	88	10	9	4	3	1	2	2	2	3	2	1	1	3	1	4	1	3	4	1	8	6	1	8	10	1	1	2	1	4	4	1	3
1	2	2	5	3		2	2	3	2	2	0.733333	7	3		2	88	88	9	9	4	3	1	2	5	3	3	2	1	3	2	1	3	5	3	4	1	7	7	6	6	3	2	1	3	1	3	5	1	4
1	2	2	6	3	6	2	1	3	2	2	0.533333	5	2		1	2	0	10	9	3	2	2	5	5	4	3	1	1	2	2	1	1	1	1	1	1	10	9	7	3	2	1	2	3	3	2	5	1	4
1	2	2	6	1	2	2	1	3	2	2	0.333333	8	1		2	88	88	9	9	3	2	1	3	4	4	2	1	1	2	3	1	1	1	1	2	1	7	10	5	8	10	3	1	2	1	1	3	1	2
1	2	1	7	3	4	0	2	3	2	2	0.666667	1	3		2	88	88	10	9	2	2	1	2	4	4	2	1	1	2	4	1	4	3	1	3	1	7	7	2	2	10	1	1	4	2	2	3	1	4
1	2	1	6	1	4	0	3	3	2	2	0.666667	4	3		2	88	88	10	9	2	3	2	3	3	3	4	3	1	2	1	1	2	2	5	3	1	9	9	6	4	2	1	2	3	3	3	3	1	4
1	2	3	3	1	1	1	1	4	2	2	0.2	9	1		2	88	88	10	9	4	2	2	3	5	2	2	2	1	2	3	1	5	3	1	2	1	10	9	7	6	1	2	1	3	3	1	4	1	4
1	1	2	7	1	4	2	1	3	2	2	0.6	5	2		1	2	2	9	9	3	2	2	2	4	4	4	1	1	2	3	1	2	1	1	3	1	9	9	5	2	2	1	2	3	3	3	3	2	4
1	2	1	4	2	1	3	2		2	2	0.4	10	1		1	1	1	10	9	5	2	1	5	4	5	3	1	1	3	1	1	3	2	3	2	1	10	10	10	10	10	1	1	2	3	3	3	1	3
1	2	2	4	4	3	2	1		1	2	0.666667	6	3		2	88	88	8	9	4	2	2	3	4	4	2	2	2	2	1	3	1	3	2	2	2	8	8	6	5	4	2	2	2	2	2	3	4	2
1	2	1	6	4	1	1	3	3	2	2	0.333333	5	1		2	88	88	9	9	3	3	1	2	2	3	3	1	1	2	3	2	2	2	1	2	1	8	9	5	5	1	1	1	3	1	1	3	1	3
1	2	1	6	3	3	3	2	3	1	2	0.6	3	2		1	2	2	8	9	3	3	2	3	4	2	3	3	1	2	3	1	2	5	2	2	1	6	6	4	4	1	1	1	4	3	2	2	3	4
1	2	1	6	4	2	2	2		2	2	0.533333	5	2		1	2	2	10	9	4	2	2	3	5	4	2	1	1	2	3	1	1	2	1	3	1	9	9	1	1	1	1	1	3	5	1	5	1	4
1	1	2	4	4		1	3	5	2	2	0.6	4	2		2	88	88	10	9	5	1	2	1	5	3	1	1	1	1	5	3	5	2	1	2	1	4	5	4	6	8	2	1	3	1	1	5	3	2
1	1	1	5	2	5	2	2	4	2	2	0.466667	3	2		2	88	88	10	9	3	2	1	2	4	4	5	1	1	2	1	4	1	1	1	3	1	6	6	1	1	1	1	1	3	1	4	4	3	5
1	2	1	5	4	2	0	3	3	1	2	0.333333	4	1		2	88	88	8	9	4	2	1	1	3	5	4	3	1	2	2	1	1	3	1	2	1	6	8	2	5	3	2	1	4	1	1	4	4	4
1	2	1	7		3	2	1	3	2	2	0.466667	5	2		2	88	88	9	9	2	2	1	2	4	3	2	1	1	3	1	1	2	2	2	3	1	8	6	4	4	4	2	1	3	2	1	4	1	4
1	2	2	6	3		2	2		2	2	0.533333	5	2		2	88	88	9	9	3	2	1	2	4	4	3	1	1	2	4	2	2	3	1	2	1	8	7	5	7	3	1	1	3	3	2	4	1	3
1	2	2	5	4	1	2	1	3	2	2	0.266667	4	1		2	88	88	9	9	4	2	3	3	5	4	2	1	1	2	2	1	1	1	1	2	2	9	6	5	3	2	1	2	2	1	1	4	2	3
1	2	1	5	1	4	2	3		1	2	0.8	8	3		2	88	88	8	9	4	4	1	2	4	4	4	2	1	3	1	3	2	5	1	2	1	9	9	9	5	3	4	99	99	99	99	99	99	3
1	2	2	4	2	4	2	1		2	2	0.6	10	2		2	88	88	10	9	4	2	1	1	5	1	2	1	1	2	4	1	2	1	1	4	3	10	6	6	5	1	1	4	3	3	1	2	1	1
1	2	2	5	1	5	2	2	3	1	2	0.533333	4	2		2	88	88	8	9	4	1	1	1	5	4	2	1	1	2	3	1	2	3	1	1	1	8	7	4	4	1	1	1	3	1	2	4	2	1
1	2	1	4	3	4	2	1	3	2	2	0.6	6	2		2	88	88	9	9	4	3	2	2	5	1	2	1	1	2	3	1	1	1	1	2	1	10	6	8	8	8	1	1	1	1	3	5	3	2
1	2	3	6	1	1	1	2	4	2	2	0.533333	5	2		1	3	0	10	9	3	5	1	1	5	2	5	2	1	3	1	1	1	3	1	1	2	10	9	10	8	10	1	3	2	3	2	2	1	3
1	2	3	7	3	5	1	2	3	2	2	0.533333	4	2		1	1	0	10	9	5	4	4	1	5	3	4	1	1	1	4	1	1	3	1	1	1	9	8	4	5	10	1	5	1	2	2	5	1	3
1	2	1	7	2	3	2	2		2	2		10			2	88	88	10	9	2	3	1	1	3	2	2	1	1	2	2	1	3	3	1	2	2	10	8	8	7	6	1	2	5	1	4	5	1	4
1	2	1	6	3	2	0	3		2	2	0.666667	8	3		2	88	88	10	9	4	1	3	3	5	4	2	1	1	2	5	2	1	3	4	3	1	8	9	8	8	8	2	1	1	1	2	4	1	2
1	2	2	7	3	4	1	2	4	1	2		6			2	88	88	8	9	4	2	2	3	4	3	2	1	1	2	3	1	1	1	1	3	1	10	9	7	8	10	1	1	2	1	3	5	1	3
1	2	1	5	3	2	0	2	3	2	2	0.333333	1	1		2	88	88	10	9	3	3	2	4	4	3	3	2	1	2	2	1	2	4	3	3	1	5	8	3	5	1	1	1	5	4	3	3	1	3
1	2	2	5	2	2	2	1	3	2	2	0.4	8	1		1	2	1	10	9	4	3	1	2	4	3	2	1	1	1	2	1	1	1	1	3	1	10	7	3	2	2	1	1	1	1	4	5	1	3
1	2	3	7	3	2	2	3	4	2	2	0.666667	10	3		2	88	88	10	9	5	4	2	2	5	1	5	2	1	1	1	1	1	1	1	2	1	10	10	8	10	8	1	1	1	2	3	4	3	3
1	2	2	6	4	5	2	1		2	2	0.8	6	3		2	88	88	9	9	4	4	2	1	5	1	3	1	1	1	4	1	2	2	1	2	1	10	9	7	4	2	3	1	1	1	1	5	1	2
1	2	1	5	4	2	3	3		2	2		4			2	88	88	10	9	3	2	1	2	4	3	3	1	1	2	3	2	3	3	3	2	1	6	9	4	1	1	2	1	3	1	2	3	1	2
1	2	2	6	1	6	1	2	3	2	2	0.266667	5	1		2	88	88	10	9	4	2	2	1	4	2	2	3	1	1	3	1	3	1	1	2	1	10	6	6	6	6	2	1	3	1	3	5	2	1
1	1	1	6	2	6	0	3	3	2	2	0.533333	2	2		2	88	88	9	9	5	4	2	2	4	1	4	1	1	2	4	1	1	1	1	3	1	10	3	3	3	2	1	1	1	1	3	5	1	3
1	2	2	4	1	6	2	1	3	1	2	0.466667	6	2		1	2	1	8	9	4	2	2	2	4	2	3	1	1	2	3	2	1	3	1	2	2	8	8	6	6	6	1	1	3	3	1	4	2	3
1	2	2	7	2	2	1	1	3	1	2	0.6	1	2		2	88	88	8	9	3	2	2	4	4	4	2	1	1	2	3	3	2	5	1	1	1	5	7	4	4	1	1	1	3	1	1	5	1	3
1	2	2	5	3	1	2	1	3	2	2	0.4	5	1		1	1	1	10	9	3	3	1	1	5	4	3	1	2	2	1	1	2	3	1	2	1	8	9	6	5	1	1	1	1	1	1	5	1	4
1	1	1	6	1	2	0	3	4	1	2	0.466667	2	2		2	88	88	8	9	2	4	2	2	2	5	3	1	1	3	2	1	3	1	3	2	1	7	6	2	2	1	1	1	3	2	1	5	1	3
1	2	1	6	2	3	0	2	3	2	2		7			2	88	88	9	9	2	2	2	2	3	5	4	1	1	2	2	2	2	2	3	3	1	7	5	6	5	4	1	1	3	3	1	5	2	99
1	2	1	4	4	3	2	1	3	2	2	0.6	6	2		1	1	1	10	9	4	1	2	2	4	4	2	3	1	4	3	1	1	1	1	3	2	10	10	7	1	1	2	1	1	3	3	1	1	4
1	2	2	5	4	2	2	1	7	2	2	0.4	5	1		1	2	0	10	9	3	4	2	2	5	2	4	1	1	2	1	1	1	5	1	2	2	7	9	5	3	3	1	2	3	3	2	3	1	4
1	2	2	6	3	2	1	3	3	2	2	0.466667	4	2		1	2	2	10	9	4	5	2	2	5	3	2	1	1	4	2	1	2	3	2	3	1	5	7	4	4	7	1	1	1	1	3	5	1	3
1	1	1	6	4	2	1	2		2	2	0.733333	5	3		2	88	88	9	9	4	2	1	4	4	4	3	3	1	2	3	1	2	3	1	3	1	10	3	6	3	1	3	1	2	2	3	3	3	3
1	2	1	6	1	1	2	2	3	2	2	0.733333	4	3		2	88	88	9	9	2	2	2	2	3	2	3	1	1	2	1	2	2	3	1	2	1	8	6	4	4	4	1	1	1	3	3	3	1	3
1	1	3	5	2	5	2	2	4	2	2	0.466667	4	2		1	1	0	10	9	5	1	2	2	4	4	2	1	1	2	5	1	2	1	3	3	1	10	8	2	2	1	2	1	2	2	3	3	1	2
1	2	3	6	1		0	2		2	2	0.6	10	2		1	1	0	10	9	5	1	2	2	5	1	2	1	1	1	5	1	1	1	1	2	1	10	5	5	5	2	1	1	4	1	3	5	3	3
1	2	3	6	3		1	1	4	1	2	0.533333	4	2		1	2	0	8	9	4	2	4	2	5	4	2	1	1	1	3	1	3	1	1	1	1	10	10	6	5	7	1	1	1	4	3	5	1	4
1	2	2	5	1	2	0	1		2	2	0.533333	1	2		1	4	3	10	9	3	3	2	1	5	4	2	1	1	2	3	1	2	1	1	3	1	9	8	2	1	1	1	1	3	2	2	3	1	3
1	2	2	7	3	2	2	2	3	2	2	0.6	10	2		2	88	88	9	9	4	2	2	2	4	4	2	2	1	2	3	1	1	1	1	3	1	8	8	8	8	9	2	1	3	1	3	5	1	2
1	2	2	6	2		2	2	3	2	2	0.666667	6	3		1	2	1	10	9	4	3	1	2	5	3	4	1	1	2	1	1	1	3	1	2	1	10	10	6	4	4	1	1	1	3	3	4	4	4
1	2	3	6	3	4	1	2	3	2	2	0.4	5	1		1	2	0	9	9	3	4	2	1	5	2	4	2	1	1	3	1	1	4	1	1	1	10	5	6	5	4	1	1	2	2	3	4	1	3
1	1	1	3	4	6	2	2	4	1	2	0.333333	6	1		2	88	88	8	9	3	4	3	2	4	3	2	3	1	3	3	3	2	3	2	3	2	6	7	6	6	6	1	3	3	3	3	3	2	3
1	2	1	6	2	3	2	2		2	2	0.6	9	2		2	88	88	9	9	3	2	2	2	4	3	3	4	1	2	3	1	1	5	3	5	3	9	7	6	6	3	1	1	3	1	3	4	2	4
1	2	2	7	2	2	2	3	3	1	2	0.533333	6	2		2	88	88	8	9	3	2	2	5	5	3	4	2	1	1	1	1	1	3	1	3	1	9	6	5	1	1	1	1	3	2	2	5	1	5
1	1	2	4	3	4	2	3		2	2	0.6	1	2		1	3	2	9	9	2	2	2	1	5	4	3	1	1	2	2	1	2	4	1	3	1	6	5	5	4	1	1	1	4	3	2	3	1	3
1	2	1	7	1	3	3	3	2	2	1		6			2	88	88	9	8	3	2	1	3	4	99	99	1	1	2	1	2	2	2	1	1	1	8	8	6	5	1	3	1	3	3	3	2	1	3
1	2	3	6	2	3	1	3	3	2	1	0.333333	10	1		2	88	88	10	8	4	2	2	2	5	2	2	1	1	1	3	1	1	1	1	3	1	10	1	1	1	1	1	1	1	1	1	5	1	1
1	2	3	4	4	4	2	3	4	2	1	0.533333	6	2		2	88	88	9	8	4	1	2	2	5	2	2	1	1	2	3	1	2	1	1	3	1	8	7	7	6	4	1	1	3	2	3	3	1	2
1	2	1	6	3	2	3	1	3	1	1	0.666667	7	3		1	1	1	8	8	4	1	1	2	2	2	2	2	1	2	3	1	2	5	3	1	1	8	8	7	7	7	1	1	3	1	1	3	1	4
1	2	1	5	1	5	2	1	3	1	1	0.6	6	2		2	88	88	8	8	3	2	1	2	4	4	2	1	1	1	2	3	2	1	1	3	1	10	7	5	9	10	1	1	3	1	3	4	1	4
1	2	2	7	1	4	0	3		2	1	0.666667	5	3		2	88	88	9	8	2	1	1	1	4	2	2	2	1	2	2	1	3	3	1	2	1	8	9	8	7	7	1	1	3	2	3	3	3	2
1	1	2	6	4	6	1	3	3	1	1	0.733333	6	3		1	2	2	8	8	4	2	2	2	4	4	4	2	1	1	1	1	3	2	2	3	1	7	8	7	7	9	2	1	1	1	3	4	3	4
1	2	3	6	2		0	2		2	1	0.2	8	1		2	88	88	10	8	4	4	3	5	4	2	3	1	1	1	2	1	1	2	1	3	1	10	9	9	9	10	1	1	2	1	2	5	3	3
1	2	1	7	3	4	2	2		2	1	0.266667	1	1		2	88	88	10	8	4	1	2	1	5	1	1	1	1	1	5	1	1	1	1	1	2	10	5	5	5	8	1	2	4	1	1	5	3	1
1	2	2	4	1	1	0	1		2	1	0.6	6	2		1	1	1	10	8	4	2	2	2	4	4	3	1	2	1	1	1	1	3	2	1	1	10	10	8	8	8	1	1	3	1	1	5	1	5
1	2	2	4	1		2	2	2	1	1	0.466667	6	2		2	88	88	8	8	3	3	2	2	5	3	3	1	1	1	2	1	4	1	1	2	1	8	8	6	3	3	1	1	2	1	1	4	4	3
1	2	2	4	2	2	0	1	5	2	1	0.533333	5	2		1	2	1	10	8	3	1	3	1	5	1	1	1	1	1	5	2	1	3	1	2	1	8	8	8	6	8	1	1	5	1	2	5	2	2
1	2	2	5	2	2	2	2	2	2	1	0.266667	4	1		2	88	88	10	8	4	2	2	2	4	4	2	1	1	2	4	5	4	1	4	3	1	9	5	1	2	1	2	1	3	3	1	4	1	2
1	2	2	7	3		2	2		2	1	0.666667	3	3		2	88	88	9	8	4	3	2	1	5	2	3	1	1	1	5	1	1	1	1	1	1	8	6	4	1	1	1	1	3	2	2	5	3	2
1	2	1	5	2	2	0	3	4	2	1	0.6	8	2		1	1	1	10	8	2	4	1	2	4	2	3	1	1	2	3	1	1	3	1	3	2	8	8	3	5	2	1	1	3	3	3	4	1	4
1	2	2	5	3	3	2	2		2	1	0.333333	3	1		2	88	88	10	8	5	1	1	1	5	5	1	1	1	4	5	1	2	2	4	4	1	10	10	10	10	1	1	2	3	4	4	5	1	3
1	2	3	6	1	3	2	2	3	2	1	0.333333	10	1		2	88	88	10	8	4	3	2	2	4	1	3	1	1	2	3	1	2	1	1	2	2	10	10	8	5	5	3	1	1	1	3	3	2	3
1	2	1	7	1	1	0	3	3	2	1	0.6	1	2		2	88	88	10	8	1	3	1	1	5	3	3	1	1	2	3	2	2	3	1	4	1	8	8	1	1	1	1	1	4	3	1	5	1	4
1	2	2	7	4	1	0	2	3	2	1	0.6	3	2		2	88	88	9	8	3	2	1	1	4	3	3	3	1	2	2	1	1	1	1	2	1	6	6	3	3	2	1	1	1	1	3	5	1	4
1	2	3	6	1	4	0	2	5	1	1	0.6	3	2		1	1	0	8	8	2	2	2	1	4	4	3	1	1	1	3	1	1	1	1	2	1	9	8	4	8	10	1	1	1	4	2	5	1	3
1	2	2	5	2	4	2	3		1	1	0.466667	3	2		1	1	1	8	8	3	4	2	1	4	2	2	1	1	1	4	1	2	2	1	3	1	7	7	3	8	3	1	1	3	1	3	5	2	3
1	2	2	4	3	1	0	2		1	1	0.666667	6	3		2	88	88	8	8	4	2	2	2	4	4	2	2	1	2	4	1	1	2	1	3	1	8	8	6	6	1	1	1	1	2	3	5	1	1
1	2	3	6	3	2	2	1		1	1	0.466667	10	2		1	1	0	8	8	4	2	2	2	4	4	2	1	1	1	3	1	1	3	1	2	1	10	7	4	4	4	2	1	1	1	3	5	1	2
1	2	2	6	1	2	2	3	3	1	1	0.6	6	2		2	88	88	7	8	4	3	1	1	5	2	3	1	1	2	1	1	2	2	1	2	1	7	8	3	7	3	1	1	4	2	1	3	1	3
1	2		7	3	5	1	1	3	1	1	0.466667	10	2		2	88	88	8	8	4	3	2	1	5	3	3	2	1	2	5	1	2	1	1	3	1	10	7	3	3	2	1	1	2	3	3	4	1	3
1	2	3	4	1	2	0	2		2	1	0.4	2	1		1	3	0	9	8	4	3	2	2	4	2	3	1	1	1	1	1	2	3	1	2	1	9	3	2	1	1	2	1	2	2	1	4	2	4
1	2	2	4	2	5	2	1		2	1	0.333333	8	1		2	88	88	10	8	3	2	1	2	5	1	3	1	1	2	4	1	2	1	1	2	1	8	8	8	8	8	1	1	2	1	2	4	4	3
1	2	1	6	4	1	2	3		1	1	0.4	4	1		2	88	88	8	8	3	4	1	2	4	4	4	2	1	2	1	1	2	4	1	1	1	8	7	4	3	2	1	1	2	2	4	5	4	4
1	2	1	5	2	2	3	2	3	2	1	0.466667	2	2		2	88	88	10	8	4	2	2	2	5	3	3	3	1	1	2	1	2	1	1	3	1	9	7	3	1	1	1	1	1	1	1	4	2	4
1	2	2	4	3	1	2	2		2	1	0.466667	3	2		1	1	0	10	8	5	1	2	2	5	1	4	1	1	1	1	1	1	1	1	3	1	10	4	7	5	4	1	1	4	1	1	5	3	4
1	1	3	6	1	3	1	3		1	1	0.533333	5	2		1	1	0	8	8	3	5	2	3	4	4	4	3	1	3	2	1	2	3	2	3	1	8	6	5	6	9	1	1	1	1	1	5	1	4
1	2	3	5	1	4	0	1	4	2	1	0.133333	4	1		1	2	0	9	8	4	2	2	1	5	2	1	1	1	3	5	1	1	3	1	1	1	8	8	8	4	1	1	1	1	2	4	5	1	3
1	2	2	6	1	3	2	1	2	2	1	0.0666667	10	1		2	88	88	10	8	4	3	1	1	5	2	4	1	1	1	1	1	2	1	1	2	1	10	10	10	10	10	1	1	2	2	2	4	3	4
1	2	2	7	2	2	2	1		1	1	0.6	8	2		2	88	88	8	8	2	2	2	2	4	4	3	2	1	2	5	1	1	5	1	3	2	8	4	4	4	3	2	1	1	1	3	1	5	4
1	2	3	4	1	6	0	1	4	2	1	0.466667	5	2		1	2	0	10	8	4	2	2	1	5	4	2	1	1	3	4	1	1	1	1	3	2	10	10	5	5	1	1	2	3	2	1	5	1	3
1	2	1	7	3	3	1	1	3	1	1	0.4	8	1		2	88	88	8	8	3	2	2	4	4	4	2	1	1	3	3	1	1	2	2	3	2	7	8	6	7	5	3	2	3	2	3	4	2	2
1	2	2	5	4	2	2	1	3	2	1	0.466667	8	2		1	2	2	10	8	5	2	1	2	5	1	2	1	1	2	5	1	1	1	1	2	1	10	10	5	5	4	1	1	3	4	1	5	1	2
1	2	3	4	2	5	1	1		1	1	0.6	8	2		1	1	0	8	8	3	2	1	2	1	2	2	1	1	2	4	1	2	4	1	2	1	8	8	8	4	2	1	1	3	4	1	5	1	3
1	2	2	7	3		0	3	3	2	1	0.466667	8	2		2	88	88	10	8	2	2	2	1	5	5	4	1	1	2	1	1	3	1	2	3	1	10	8	6	6	1	2	1	2	1	2	3	1	3
1	2	1	5	1	3	2	2	3	1	1	0.666667	2	3		1	2	2	8	8	2	2	2	3	3	1	3	1	1	2	1	1	1	3	1	3	1	1	2	1	1	1	1	1	2	2	3	3	1	4
1	2	1	5	1	4	0	2	1	1	1	0.733333	5	3		2	88	88	8	8	2	2	2	2	2	2	3	1	1	2	4	1	1	3	1	1	1	6	5	5	5	4	1	1	1	1	3	5	1	4
1	2	1	5	1	4	0	2	3	1	1	0.533333	7	2		2	88	88	8	8	5	2	2	2	4	4	2	1	1	2	4	2	2	3	3	3	1	8	4	1	7	5	1	1	1	1	4	4	3	3
1	2	3	6	1	2	1	3	3	2	1	0.6	10	2		2	88	88	9	8	3	1	2	2	4	4	2	1	1	2	3	1	3	1	1	2	1	7	6	6	5	1	3	1	2	1	1	4	1	4
1	2	1	7	4	3	2	3		2	1	0.6	7	2		2	88	88	9	8	3	2	2	2	4	2	3	2	1	2	2	2	2	3	1	3	2	7	8	4	3	3	2	2	2	2	4	4	2	3
1	1	1	6	1		0	2	4	1	1	0.466667	4	2		2	88	88	8	8	4	2	3	3	4	4	3	2	1	1	1	1	1	1	1	5	1	9	5	2	6	3	2	1	1	1	1	4	4	4
1	1	2	6	2	2	2	1	3	1	1	0.666667	3	3		2	88	88	8	8	4	4	1	2	4	4	4	1	1	2	2	2	2	1	3	3	1	9	5	1	1	2	2	1	1	1	1	3	4	4
1	2	2	7	1		1	3		1	1	0.6	9	2		2	88	88	6	8	4	3	1	1	5	3	2	3	1	1	4	1	2	1	1	2	1	10	10	5	10	10	1	1	1	1	4	5	1	3
1	2	1	7		1	2	3	3	2	1	0.666667	8	3		2	88	88	10	8	3	4	2	2	4	4	4	3	1	2	1	1	1	3	1	3	1	9	6	7	8	8	1	2	1	3	3	4	1	3
1	2	2	6	3		1	1		1	1	0.666667	5	3		2	88	88	6	8	4	2	1	1	4	3	3	1	1	2	5	1	1	2	1	1	1	8	8	5	2	2	1	1	1	5	5	5	1	4
1	2	3	4	4	2	1	1	5	1	1	0.666667	6	3		1	1	0	7	8	3	2	2	2	4	2	3	4	1	4	4	5	1	2	1	1	1	9	8	7	5	4	2	1	2	1	3	4	1	2
1	1	1	4	1	2	2	2	3	2	1	0.666667	6	3		2	88	88	10	8	5	2	2	2	4	3	3	1	1	1	3	3	1	1	1	4	1	8	8	8	2	2	1	1	1	1	1	1	5	3
1	2	1	6	4		1	3	3	1	1	0.6	7	2		1	2	2	7	8	4	4	2	3	4	3	3	1	1	2	3	2	2	3	1	2	1	8	7	5	5	2	1	1	2	2	2	3	1	3
1	2	2	5	1	5	2	1	3	2	1	0.6	7	2		2	88	88	10	8	5	3	2	3	5	2	4	1	1	2	3	1	3	2	1	2	1	8	8	7	6	7	1	1	1	3	1	5	1	2
1	2	2	6	1	2	2	2	5	1	1	0.466667	6	2		1	2	1	8	8	3	4	2	5	5	3	4	1	1	1	1	2	3	1	1	1	2	7	7	6	7	8	1	1	1	1	2	1	3	4
1	2	1	6	1	4	1	3		2	1	0.6	2	2		1	1	1	10	8	5	2	1	2	4	3	3	1	1	2	3	1	1	3	2	3	1	8	7	5	1	1	1	3	3	1	1	5	3	4
1	1	1	6	4	6	2	1	3	2	1	0.6	2	2		2	88	88	10	8	4	4	4	2	4	2	4	3	1	1	3	1	1	2	1	4	2	8	7	4	5	1	3	2	3	2	1	3	1	3
1	2	1	7	1	2	0	2	3	2	1	0.533333	7	2		2	88	88	9	8	2	2	1	2	5	2	3	1	1	2	3	1	2	4	2	3	1	8	8	6	6	5	1	2	3	2	2	3	3	2
1	2	2	5	2		2	2	4	1	1	0.6	7	2		1	1	1	8	8	3	4	2	2	4	4	3	1	1	2	3	1	2	2	1	2	1	7	8	7	5	1	2	1	3	3	4	5	1	3
1	2	1	6	2	3	2	2	3	1	1	0.466667	2	2		2	88	88	8	8	4	3	2	3	4	3	3	3	2	3	1	5	1	3	3	2	2	8	10	7	6	6	1	2	1	3	1	4	2	4
1	2	2	5	4		0	2		2	1	0.333333	6	1		2	88	88	10	8	3	2	1	1	5	4	3	5	1	1	5	1	2	5	1	4	1	7	8	7	8	7	1	1	5	2	2	5	1	4
1	2	2	7	2	4	1	1	3	1	1	0.533333	7	2		2	88	88	8	8	4	3	3	1	5	2	2	2	1	3	4	1	2	3	1	3	1	8	8	7	5	5	2	1	1	1	3	4	3	3
1	2	1	5	1	4	1	1		2	1	0.466667	7	2		2	88	88	10	8	4	2	1	2	5	3	2	1	1	2	3	1	1	3	1	3	2	8	8	7	6	5	1	1	2	3	1	4	3	2
1	1	1	6	4		0	1	3	2	1	0.533333	4	2		2	88	88	9	8	4	4	1	1	5	5	4	2	1	2	2	1	2	3	1	3	1	6	8	3	5	2	1	2	3	2	2	5	1	3
1	1	2	7	4	3	2	3	4	1	1	0.6	1	2		1	1	1	7	8	2	5	2	2	2	4	4	3	2	2	1	5	1	5	3	2	3	1	1	1	1	1	1	2	2	1	1	3	1	3
1	1	1	4	3	3	3	2	3	2	1	0.4	6	1		2	88	88	10	8	2	2	1	2	5	4	2	1	1	2	1	1	3	3	4	3	2	8	7	10	7	5	2	1	1	1	3	4	1	4
1	2	1	6	2	5	2	3	3	1	1	0.666667	5	3		1	1	1	8	8	3	2	2	2	4	2	3	2	1	2	3	2	1	4	1	1	1	8	7	4	4	1	1	1	2	3	1	2	1	3
1	1	3	7	1	4	1	2	2	1	1	0.333333	1	1		1	1	0	8	8	4	4	2	4	5	5	2	3	1	2	3	1	1	1	5	1	1	8	8	5	1	1	2	1	2	1	1	4	4	1
1	2	2	7	4		2	2		1	1	0.533333	8	2		2	88	88	8	8	4	4	2	3	5	1	2	1	2	2	3	1	1	1	1	3	1	10	8	8	8	8	1	1	2	2	4	5	5	4
1	2	1	6	4	2	2	3	3	2	1	0.4	7	1		2	88	88	9	8	5	3	5	2	4	1	3	1	1	2	1	1	2	1	1	3	1	8	8	7	7	6	1	2	4	2	2	3	1	4
1	2	2	6	2		0	3		2	1	0.466667	6	2		1	1	1	10	8	4	3	2	1	5	4	4	1	1	2	2	1	2	1	1	3	1	7	7	6	6	7	1	1	1	2	3	3	3	2
1	2	1	5	3	2	2	2	3	1	1	0.6	1	2		2	88	88	8	8	4	2	1	1	5	5	3	1	1	2	1	1	2	2	1	3	1	8	1	1	1	1	1	1	1	1	1	5	3	4
1	2	1	5	4	3	2	3	4	2	1	0.8	4	3		2	88	88	10	8	4	2	2	2	4	3	2	1	1	2	3	1	2	3	1	2	1	9	9	5	3	2	2	1	1	3	3	3	1	3
1	2	1	7	2	2	2	3	3	2	1	0.666667	7	3		2	88	88	9	8	4	4	2	2	5	2	4	2	1	2	3	1	1	4	1	3	2	8	8	8	7	6	1	1	3	2	3	5	4	4
1	1	2	4	4	1	0	2		2	1	0.533333	6	2		2	88	88	10	8	5	1	3	1	5	5	1	1	1	1	5	1	1	1	1	1	1	8	10	7	10	10	1	1	1	1	1	5	1	3
1	2	1	7	3		2	2		2	1	0.666667	4	3		2	88	88	9	8	3	2	2	5	4	4	2	1	1	1	1	3	1	3	3	2	1	6	6	4	3	2	1	1	3	1	3	5	1	3
1	1	2	4	1	5	1	2		1	1	0.733333	8	3		1	2	2	8	8	4	5	1	2	4	2	5	3	1	2	1	1	3	4	1	2	1	8	8	6	6	6	1	3	1	2	1	3	1	4
1	2	1	6	4	3	1	1	4	1	1	0.666667	6	3		2	88	88	8	8	3	2	3	2	4	4	2	2	2	2	4	2	2	1	1	3	1	9	6	5	5	3	2	1	1	1	2	4	2	3
1	1	3	6	3		2	1		1	1	0.4	9	1		2	88	88	8	8	3	2	2	4	4	2	3	2	1	1	3	1	1	1	1	1	1	6	5	5	5	9	2	1	1	1	2	3	1	2
1	2	3	6	4	3	1	2	3	1	1	0.8	7	3		2	88	88	8	8	4	2	1	1	5	2	2	1	1	1	2	1	2	3	1	1	1	10	7	6	7	2	1	1	4	2	1	5	1	1
1	2	1	5	1	4	2	2	3	2	1	0.666667	5	3		2	88	88	10	8	4	3	2	2	5	4	3	2	1	2	3	2	2	3	2	4	1	6	8	4	3	2	1	1	1	3	4	5	3	4
1	2	2	7	4	4	0	3		1	1	0.533333	3	2		2	88	88	8	8	3	2	1	2	4	2	3	2	1	2	1	2	3	2	1	3	1	9	5	1	1	1	1	1	3	2	1	3	1	3
1	2	2	5	1	4	2	2	3	1	1	0.466667	4	2		1	1	1	8	8	3	2	1	2	4	2	2	2	1	2	3	1	3	1	1	3	1	7	7	4	4	2	2	1	4	3	1	4	1	3
1	2	2	7	3	2	2	1		2	1	0.466667	9	2		2	88	88	9	8	5	2	2	2	4	4	2	3	2	2	3	1	1	3	1	2	2	10	9	5	5	6	1	2	3	2	1	5	1	4
1	2	2	7	4	4	0	2	3	1	1	0.666667	3	3		1	1	1	7	8	3	2	1	1	5	2	2	1	1	3	3	1	1	3	1	2	1	7	7	1	1	1	1	1	3	4	1	3	1	3
1	1	2	7	1	4	1	3		1	1	0.533333	1	2		1	2	2	8	8	4	2	1	3	4	2	2	3	1	2	5	1	5	3	5	4	1	7	1	1	1	1	1	1	4	1	3	5	2	3
1	2	3	6	3		1	2	3	1	1	0.466667	7	2		1	2	0	8	8	4	3	3	3	5	1	3	1	1	1	3	1	1	2	1	1	1	9	9	9	8	2	1	1	1	1	3	5	2	3
1	2	1	6	4		2	2	3	2	1	0.466667	1	2		2	88	88	9	8	4	2	2	1	5	2	2	1	1	2	3	2	1	2	1	3	1	8	5	1	1	1	1	1	2	1	5	5	1	3
1	2	3	6	1	5	1	2	3	2	1	0.333333	9	1		2	88	88	9	8	2	2	2	2	5	2	2	1	1	1	3	1	1	1	1	2	1	10	3	9	2	2	1	1	1	1	1	5	1	3
1	2	2	7	3	2	0	3		1	1	0.666667	8	3		1	1	0	8	8	2	4	2	2	5	2	3	2	1	2	4	2	1	3	1	3	1	8	8	8	8	8	1	1	2	2	2	5	1	3
1	1	1	5	4		0	2	3	2	1	0.733333	5	3		2	88	88	10	8	5	3	1	2	4	3	4	1	1	2	2	1	2	2	1	3	2	10	5	5	5	5	2	1	3	3	3	4	1	3
1	2	1	6	1	5	2	2	4	2	1	0.133333	1	1		2	88	88	10	8	4	3	1	2	2	4	4	3	1	2	3	2	1	5	5	3	2	8	8	1	5	3	2	1	3	1	3	4	3	4
1	2	2	6	4	1	2	2		2	1	0.466667	1	2		1	2	2	10	8	5	2	2	2	4	3	3	1	2	2	3	1	1	1	1	3	2	8	7	1	1	1	1	2	4	4	4	3	1	5
1	2	2	5	2	1	2	1		1	1	0.533333	5	2		1	1	1	8	8	4	3	2	2	4	3	2	2	1	2	3	2	1	2	1	1	2	7	7	6	7	8	2	1	2	3	2	4	1	3
1	1	2	7	4	5	1	2		2	1	0.466667	4	2		1	1	1	10	8	5	4	2	2	5	1	3	1	1	1	3	4	2	1	1	3	1	10	7	4	10	8	2	1	1	1	3	2	1	2
1	2	1	4	4	2	0	1	2	1	1	0.733333	8	3		2	88	88	8	8	2	2	2	1	4	3	2	2	1	2	3	4	1	1	4	3	2	8	10	7	7	7	3	3	2	1	4	4	1	3
1	2	2	6	1	6	1	2	3	1	1	0.6	1	2		2	88	88	8	8	2	2	1	2	5	4	5	3	1	2	3	3	3	4	3	2	1	7	7	1	1	1	1	1	4	2	2	4	3	4
1	1	2	4	1	3	1	1	4	1	1	0.2	3	1		1	2	2	8	8	2	2	3	2	4	3	3	1	1	2	2	1	2	1	1	2	1	9	9	5	3	1	1	1	1	1	2	4	2	4
1	2	3	6	3	5	0	1	6	1	1	0.733333	5	3		2	88	88	8	8	4	3	3	4	5	3	4	1	1	2	1	1	1	2	1	3	1	6	7	1	3	1	3	2	3	2	2	3	1	4
1	2	1	6	3		3	2		1	1	0.733333	3	3		2	88	88	7	8	3	2	1	3	4	2	3	3	1	2	3	1	1	2	1	1	1	5	5	6	3	4	2	1	1	2	2	5	1	4
1	2	1	5	2		2	2	3	2	1	0.666667	2	3		2	88	88	10	8	2	3	1	2	4	2	4	1	1	2	3	1	3	1	1	3	1	5	5	2	1	1	1	1	1	1	3	3	5	5
1	2	2	5	3	4	2	2		1	1	0.8	6	3		1	1	1	7	8	2	3	2	3	4	2	3	3	1	4	3	1	5	3	1	3	1	7	9	6	7	3	2	1	3	3	3	3	1	3
1	2	3	6	1	2	0	1	3	1	1	0.6	4	2		1	2	0	7	8	3	4	3	2	4	4	3	1	1	2	1	1	1	1	1	1	1	7	8	4	3	1	1	1	3	2	2	4	1	4
1	2	1	6	1	2	2	1		2	1	0.333333	7	1		2	88	88	9	8	4	3	2	2	4	3	3	1	2	2	3	1	1	3	2	2	1	8	9	7	8	9	1	1	4	1	3	4	1	4
1	2	2	4	2	2	2	2	2	2	1	0.6	7	2		2	88	88	9	8	4	3	1	1	4	4	3	1	1	1	3	1	2	1	1	1	1	10	10	9	9	5	1	1	1	3	4	4	3	3
1	2	1	5	1	3	1	3	3	2	1	0.533333	6	2		1	1	1	10	8	4	3	1	1	5	2	3	1	1	2	4	2	1	2	3	1	1	10	7	5	3	1	1	1	3	2	3	5	2	2
1	2	1	6	1	3	2	3	3	2	1		1			2	88	88	10	8	4	2	1	1	5	1	2	3	2	2	5	2	3	5	1	2	2	10	5	1	5	1	1	99	99	99	99	99	99	99
1	2	1	4	3	1	0	2	3	1	1	0.666667	8	3		2	88	88	8	8	4	3	2	3	4	2	3	2	1	2	3	1	2	2	1	3	1	8	6	4	8	10	1	1	1	3	3	3	3	4
1	2	1	4	3	4	3	1	3	1	1	0.6	5	2		2	88	88	8	8	4	2	2	2	4	2	4	1	1	3	3	5	1	4	2	3	1	6	6	5	4	3	1	1	3	3	1	4	1	4
1	2	2	6	4	2	0	3		2	1	0.4	7	1		1	1	1	10	8	2	2	2	1	4	2	2	1	1	2	3	1	1	2	1	1	2	10	8	6	5	10	2	2	3	2	3	5	1	3
1	2	3	5	3		2	1	3	1	1	0.466667	1	2		1	1	0	8	8	3	3	3	4	4	4	3	3	1	3	3	1	1	1	1	2	1	1	3	8	6	8	1	1	1	2	2	4	1	3
1	2	1	7	4	4	1	3	3	1	1	0.733333	6	3		2	88	88	8	8	4	3	2	2	4	4	2	1	1	2	3	2	2	2	1	3	2	7	8	7	6	3	1	1	3	4	2	3	1	3
1	1	2	6	2	5	1	1	3	1	1	0.4	8	1		2	88	88	8	8	4	4	2	5	5	5	3	1	1	1	2	1	3	2	5	3	2	8	5	8	1	1	1	2	2	2	4	4	3	2
1	2	2	5	2	4	2	3	4	1	1	0.533333	4	2		2	88	88	8	8	4	4	1	2	5	3	4	1	1	2	1	1	3	1	1	3	1	4	4	4	4	8	1	1	2	2	3	3	3	4
1	2	2	5	3	3	2	2	3	1	1	0.6	4	2		2	88	88	8	8	3	2	2	1	4	3	2	2	2	2	3	1	4	1	1	3	2	8	7	4	3	2	1	1	4	2	1	5	1	3
1	2	1	5	1	4	0	3	3	2	1	0.8	4	3		2	88	88	10	8	2	2	1	4	5	3	4	1	2	1	4	5	1	3	1	2	1	10	8	6	1	1	1	1	3	1	3	5	1	3
1	2	1	4	4	6	2	2	3	2	1	0.666667	7	3		2	88	88	9	8	2	2	2	1	5	2	3	1	1	2	3	1	3	2	1	3	2	7	7	5	3	1	1	1	3	2	3	3	3	4
1	2	2	6	4	1	2	1	4	1	1		8			2	88	88	7	8	4	2	2	2	4	2	3	1	1	2	2	1	1	3	1	1	1	8	7	6	6	10	1	1	1	2	1	3	1	2
1	2	1	5	3	4	2	3	4	1	1	0.4	6	1		2	88	88	7	8	2	4	2	2	4	4	3	2	1	3	4	2	2	3	3	3	1	9	9	3	3	1	2	2	3	3	3	4	1	3
1	2	2	6	3	2	1	3	3	2	1		8			1	2	2	10	8	4	1	1	2	5	3	2	1	1	4	3	1	2	2	1	3	1	8	8	4	4	4	1	1	1	1	3	5	1	4
1	2	2	5	4	3	2	1		2	1	0.4	5	1		1	2	2	10	8	3	3	2	2	4	3	2	1	1	2	3	1	2	3	1	2	2	9	6	6	4	2	1	1	5	4	1	3	2	3
1	2	1	5	4	2	0	1	3	2	1	0.6	10	2		1	2	2	10	8	3	1	1	1	4	1	2	3	1	1	1	1	1	3	1	4	3	10	10	6	10	10	1	3	1	3	1	5	1	3
1	2	1	7	3	2	2	2	3	2	1	0.933333	5	3		1	2	2	9	8	2	4	1	2	4	4	4	1	1	2	1	1	1	1	1	2	1	8	8	8	5	4	1	1	3	2	4	5	3	3
1	2	1	6	2	4	2	2		2	1	0.733333	5	3		2	88	88	9	8	4	4	1	2	4	4	3	1	1	2	2	1	2	1	1	1	1	9	8	2	4	1	2	1	2	2	2	4	1	3
1	2	1	6	1	3	2	1	4	2	1	0.333333	8	1		1	1	1	10	8	4	3	1	2	4	1	3	2	1	1	3	1	1	3	1	3	1	10	8	8	7	1	1	1	3	3	3	5	2	3
1	2	1	7	2	5	2	3	3	1	1	0.666667	10	3		2	88	88	8	8	3	2	2	2	5	2	3	2	1	3	3	1	2	3	1	4	1	10	8	3	3	2	1	1	3	3	3	4	1	3
1	2	2	6	2	4	2	2	3	2	1	0.6	9	2		1	1	0	9	8	4	2	1	2	4	1	2	1	1	2	3	1	2	1	1	2	1	10	8	7	6	1	1	1	1	2	1	5	3	3
1	2	3	4	2	5	1	1		1	1	0.4	8	1		1	1	0	8	8	3	2	1	1	5	3	1	1	1	2	5	1	2	5	1	1	1	8	8	7	4	2	1	1	1	4	1	5	1	3
1	2	3	6	1	2	1	3	3	1	1	0.466667	8	2		2	88	88	7	8	3	4	2	5	4	3	4	1	1	2	1	1	1	5	1	1	1	8	10	4	4	4	4	99	99	99	99	99	99	4
1	2	1	6	2	2	1	3	3	2	1	0.666667	5	3		2	88	88	10	8	2	3	1	2	5	5	4	1	1	1	3	1	1	1	1	3	1	10	8	5	5	3	1	1	1	1	3	5	2	3
1	2	2	6	1	3	2	3	3	2	1	0.666667	7	3		2	88	88	9	8	4	2	2	2	5	3	2	1	1	2	3	1	3	4	1	3	2	10	8	5	4	1	1	1	3	3	1	4	1	5
1	2	2	7	3		1	3	2	1	1	0.266667	1	1		2	88	88	7	8	3	1	2	2	5	4	3	1	1	2	3	1	2	2	1	1	1	4	4	4	1	8	4	99	99	99	99	99	99	3
1	2	1	5	4	2	3	2	3	2	1	0.333333	3	1		2	88	88	10	8	3	4	2	2	5	4	3	2	1	2	4	1	3	1	1	1	1	8	10	4	6	2	2	1	2	1	3	3	1	4
1	2	2	7	2	2	2	2		1	1	0.533333	5	2		2	88	88	8	8	5	2	1	1	5	3	2	1	1	2	3	1	3	1	1	2	2	5	7	5	5	4	1	1	1	2	2	4	1	4
1	2	2	6	3	4	2	3	3	1	1	0.4	8	1		2	88	88	8	8	3	4	2	2	4	3	2	1	1	2	3	1	1	3	1	2	2	8	8	6	6	6	1	2	2	4	1	3	1	3
1	2	1	6	2	2	2	2	3	1	1	0.6	7	2		2	88	88	8	8	3	3	1	2	4	2	3	1	1	2	1	1	1	1	1	3	1	7	6	6	6	6	1	1	3	3	1	3	1	4
1	2	1	6	4	1	2	2	3	2	1	0.466667	6	2		2	88	88	10	8	5	4	2	3	5	3	3	1	1	2	1	1	2	1	1	2	1	9	9	5	8	7	1	1	4	1	1	3	2	4
1	2	2	7	2		2	3		1	1		8			2	88	88	8	8	5	1	2	2	5	2	2	2	1	1	3	1	1	3	1	3	1	10	6	6	7	4	1	99	99	99	99	99	99	99
1	2	1	6	3	3	1	2	3	2	1	0.4	7	1		2	88	88	10	8	4	4	2	2	5	2	3	2	1	2	4	1	1	2	1	3	1	10	4	3	3	3	1	1	1	1	4	5	3	3
1	2	1	4	2		2	2	3	1	1	0.466667	8	2		2	88	88	8	8	2	2	2	2	4	2	3	2	1	1	3	1	1	1	1	3	1	9	9	8	7	7	2	1	2	1	2	5	2	2
1	2	2	6	2	2	1	2	3	2	1	0.6	8	2		2	88	88	9	8	4	3	2	2	4	1	3	1	1	1	2	1	2	2	1	3	1	9	7	7	7	5	1	1	1	2	1	5	1	3
1	2	1	5	4		0	2	3	2	1	0.6	6	2		2	88	88	10	8	4	1	2	2	4	2	4	1	1	2	3	2	2	2	1	2	1	8	10	6	8	5	1	1	2	1	5	5	1	3
1	2	1	6	4	2	1	2	4	2	1	0.466667	5	2		2	88	88	10	8	3	2	4	1	5	2	2	1	1	2	3	1	3	3	1	2	1	9	5	4	4	4	2	1	1	1	1	5	2	3
1	2	1	5	1	2	2	2	3	1	1	0.533333	6	2		2	88	88	8	8	4	2	1	2	3	3	3	1	1	2	1	2	2	2	1	3	1	9	8	6	6	5	1	1	2	3	2	4	2	4
1	1	1	6	4		2	2	3	1	1	0.466667	6	2		2	88	88	8	8	4	2	2	3	4	2	2	1	1	2	2	1	2	3	1	4	2	7	8	5	4	2	1	2	4	1	2	2	1	3
1	2	1	5	1	5	2	1	3	1	1	0.533333	5	2		2	88	88	8	8	2	3	2	3	3	2	3	3	1	2	3	1	3	1	1	1	2	5	6	6	4	1	3	1	1	1	3	3	3	4
1	2	1	5	1	4	3	1	3	1	1	0.6	5	2		2	88	88	8	8	4	2	1	4	4	2	3	3	1	3	2	1	3	2	3	3	1	6	5	4	3	3	1	2	4	2	3	3	2	4
1	2	2	6	3		0	1	3	1	1	0.6	5	2		1	2	1	8	8	2	2	2	4	4	3	3	1	1	3	1	1	2	1	1	2	1	9	7	5	5	1	1	1	3	3	3	5	1	4
1	2	2	6	4	6	0	1		1	1	0.533333	7	2		1	1	1	7	8	4	2	1	3	5	4	2	1	1	2	3	2	1	3	1	2	1	10	7	7	7	1	1	1	3	3	3	3	1	2
1	2	2	6	1	2	2	1	3	2	1	0.466667	7	2		1	1	1	10	8	4	3	2	1	5	4	2	1	1	2	2	1	1	3	1	3	1	10	10	7	1	1	1	1	3	3	1	5	2	4
1	2	2	7	3		1	3	4	1	1	0.4	8	1		2	88	88	8	8	5	3	4	2	4	4	3	1	1	2	1	1	1	3	1	2	3	10	7	6	4	5	2	1	3	3	1	5	1	2
1	2	3	6	1	2	1	1	4	1	1	0.6	4	2		1	2	0	8	8	4	3	2	2	4	3	4	2	1	2	3	1	1	3	1	2	1	4	7	3	4	4	1	1	2	1	3	3	2	4
1	2	1	6	4		2	2	3	2	1		4			2	88	88	10	8	3	3	2	2	5	2	3	1	1	1	1	1	1	1	1	3	1	9	8	1	3	8	1	1	3	1	2	4	1	3
1	2	1	5	2	4	2	2	4	2	1	0.533333	8	2		1	1	1	9	8	4	2	1	5	4	1	2	3	1	2	3	2	1	3	2	2	1	7	5	2	5	3	1	1	3	3	3	4	1	3
1	2	2	4	3	3	2	1		2	1	0.533333	6	2		2	88	88	10	8	4	2	2	2	5	2	2	2	1	2	3	1	2	1	1	1	1	6	7	6	7	8	1	1	2	2	3	4	2	2
1	2	1	7	1		2	2	3	1	1	0.533333	4	2		2	88	88	8	8	3	2	2	2	4	4	3	1	1	2	4	1	2	1	1	3	1	8	7	4	3	2	1	1	2	2	1	5	1	3
1	2	1	6	2		2	3		1	1	0.466667	3	2		2	88	88	8	8	4	4	2	2	4	4	2	3	1	3	3	1	3	3	3	3	1	7	8	5	3	2	1	1	1	1	3	3	1	3
1	1	1	4	3	1	0	2	3	2	1	0.4	5	1		2	88	88	9	8	2	1	1	2	4	4	3	1	1	3	3	1	2	1	1	3	1	8	8	6	5	6	1	1	1	1	3	5	1	4
1	2	3	6	1	6	1	1	3	1	1	0.666667	5	3		1	2	0	8	8	4	3	2	2	5	1	3	1	1	1	1	1	4	1	1	2	1	1	3	6	7	7	2	1	2	3	3	4	2	3
1	2	1	7	3	3	1	2	3	1	1	0.533333	6	2		1	2	2	8	8	4	4	1	2	4	2	3	2	2	2	3	1	1	1	1	3	1	9	8	7	7	6	2	1	1	1	3	5	1	3
1	2	1	4	2	4	2	1	4	1	1	0.533333	8	2		1	2	2	8	8	2	3	2	2	4	2	2	1	1	1	1	3	1	3	1	3	1	10	8	8	6	6	1	1	1	1	3	4	3	3
1	2	1	6	4		1	3	3	2	1	0.666667	4	3		2	88	88	9	8	2	4	1	1	5	3	4	1	1	2	3	1	2	2	1	2	2	4	4	4	4	6	1	1	3	1	3	5	1	4
1	2	1	7	2	4	2	1	4	2	1	0.466667	6	2		1	1	1	10	8	5	3	1	2	4	3	3	1	1	3	3	2	3	2	2	3	1	10	7	7	4	2	1	1	5	3	3	5	1	2
1	2	1	5	4	3	2	3	3	1	1	0.466667	6	2		2	88	88	8	8	5	3	2	2	5	4	4	1	1	2	1	1	2	3	2	4	1	6	6	3	3	3	1	1	2	1	2	2	4	4
1	2	3	6	2		1	1		2	1	0.4	6	1		1	1	0	10	8	5	2	2	2	5	4	2	1	1	1	4	1	4	1	1	1	1	10	10	10	10	10	2	1	1	1	3	5	1	1
1	2	2	5	3		3	2		1	1	0.733333	6	3		2	88	88	7	8	4	3	2	2	4	2	2	1	1	2	1	1	2	3	1	3	1	6	6	6	6	7	1	1	1	2	2	3	1	3
1	2	2	6	1	3	2	1	4	2	1	0.533333	2	2		1	2	2	10	8	3	4	1	2	4	2	4	2	1	1	2	1	3	1	1	2	1	9	9	4	1	1	1	1	3	2	3	3	1	4
1	2	1	6	2	5	1	2	3	1	1	0.6	8	2		1	1	1	8	8	2	3	2	1	3	4	4	1	1	2	1	1	2	4	1	3	2	9	9	8	9	9	3	1	2	1	1	4	1	5
1	1	1	6	1	2	2	2	4	1	1	0.533333	5	2		2	88	88	8	8	2	3	1	3	5	4	5	1	1	3	1	2	2	3	2	5	3	7	8	6	6	3	1	2	3	1	3	5	1	4
1	2	2	7	4	2	2	3	3	2	1		5			2	88	88	9	8	4	2	2	2	4	3	2	1	1	3	3	1	1	2	3	1	2	7	8	6	5	4	3	99	99	99	99	99	99	99
1	2	1	5	4	4	2	2	3	2	1	0.533333	4	2		1	3	3	10	8	4	1	1	3	5	3	2	2	1	2	3	2	3	3	2	3	1	10	5	2	3	2	1	1	3	2	3	5	1	3
1	2	3	6	3	3	1	3	4	2	1	0.466667	5	2		1	1	0	10	8	4	3	2	2	4	3	3	1	1	1	2	2	1	2	1	1	1	8	7	4	4	1	1	1	3	2	1	5	1	2
1	2	3	6	3	3	2	1		2	1	0.666667	7	3		1	2	0	9	8	2	2	2	2	4	3	3	1	1	1	4	1	4	1	1	2	1	9	8	9	5	3	1	1	1	2	3	5	4	3
1	2	2	6	1	3	0	2		2	1	0.4	5	1		1	3	3	10	8	4	2	1	1	5	3	2	3	1	3	4	1	1	4	2	3	1	10	10	5	5	3	1	1	5	3	3	5	2	4
1	2	3	7	3	5	1	1	3	1	1	0.6	8	2		1	1	0	8	8	4	3	2	2	5	5	3	1	1	2	2	1	3	2	1	3	2	8	8	4	1	1	1	1	4	3	1	4	1	2
1	2	1	6	3		2	3	3	2	1	0.666667	6	3		2	88	88	9	8	4	3	1	2	4	2	3	1	1	2	1	1	2	2	2	3	1	9	5	1	1	1	1	1	2	2	3	4	1	3
1	2	1	6	4	2	0	2		2	1	0.4	3	1		2	88	88	10	8	5	3	1	1	5	3	4	1	1	2	3	1	1	3	1	2	1	8	6	4	5	1	1	1	1	4	5	2	5	4
1	1	2	7	3		2	2	3	1	1		4			2	88	88	8	8	4	2	2	2	4	4	2	1	1	2	3	1	2	2	1	3	1	8	8	4	8	4	2	99	99	99	99	99	99	99
1	1	1	5	4	3	2	3	3	1	1	0.866667	7	3		2	88	88	8	8	4	3	2	2	5	4	4	1	1	2	1	2	3	4	3	2	2	9	9	7	7	3	2	1	1	2	2	3	1	3
1	2	1	7	2	5	1	3	3	1	1		7			2	88	88	8	8	3	3	2	2	4	4	3	1	1	2	2	1	1	4	3	3	1	8	8	7	6	3	1	1	1	1	1	4	1	4
1	2	2	6	4	6	0	2		2	1	0.733333	5	3		1	2	2	10	8	5	3	2	2	5	1	4	1	1	2	1	1	1	2	1	2	1	10	9	7	4	1	1	1	2	1	5	5	5	3
1	2	2	7	3	2	1	3	2	2	1	0.466667	10	2		2	88	88	10	8	5	2	1	5	5	2	2	1	1	1	5	1	1	1	1	1	1	10	2	6	6	1	1	1	5	1	3	1	1	3
1	2	1	5	1	5	0	2	3	1	1	0.533333	4	2		2	88	88	8	8	3	2	1	2	5	3	2	1	1	2	3	2	4	1	1	5	1	6	6	2	5	2	1	1	3	2	3	2	4	4
1	2	1	4	3	2	3	1	5	1	1	0.733333	7	3		1	1	1	7	8	5	4	2	3	4	2	4	3	1	2	1	3	1	1	1	3	1	8	10	7	6	6	1	1	2	2	2	2	1	5
1	2	1	6	3	6	2	3	3	2	1		5			2	88	88	10	8	2	1	1	1	5	2	1	1	1	3	5	1	4	3	1	3	1	10	1	1	1	1	1	1	3	2	1	5	1	2
1	2	2	6	1	4	2	2	4	2	1	0.533333	4	2		2	88	88	9	8	3	3	2	1	4	2	4	1	1	2	2	1	3	1	1	3	1	10	7	4	2	1	1	1	3	2	3	5	2	4
1	2	2	6	1		2	3	3	1	1	0.4	4	1		2	88	88	8	8	4	4	1	2	5	2	4	1	1	2	1	1	3	2	2	3	1	7	7	3	5	1	2	1	4	2	3	5	1	4
1	2	3	4	1		1	1	3	1	1	0.6	10	2		1	3	0	8	8	4	2	1	3	4	4	2	1	1	2	3	1	3	3	2	1	1	10	10	7	7	3	1	1	1	2	1	4	1	3
1	1	1	6	4	6	0	3	4	1	1	0.6	6	2		2	88	88	8	8	4	4	2	5	5	4	2	2	1	2	3	1	1	4	4	3	1	9	8	8	9	8	1	1	1	1	1	5	1	3
1	2	1	5	1	3	2	2	3	2	1	0.533333	6	2		1	2	2	9	8	4	2	2	2	4	4	2	3	1	3	4	3	1	3	2	4	2	9	6	5	6	2	2	1	3	1	2	4	1	2
1	1	1	6	3	4	0	3		2	1	0.533333	7	2		2	88	88	10	8	4	2	3	3	3	4	2	1	1	2	3	2	4	3	2	2	1	8	8	8	7	7	1	2	3	2	3	3	1	3
1	2	1	7	1	2	2	2	3	2	1	0.6	5	2		2	88	88	9	8	2	3	2	2	4	3	3	2	1	2	3	1	1	3	1	3	1	6	4	4	4	3	1	1	4	1	3	5	1	3
1	2	3	4	1	3	1	2	4	1	1	0.6	5	2		2	88	88	8	8	4	4	2	2	4	3	2	1	1	2	2	3	1	3	2	2	1	8	7	3	3	1	2	1	1	1	1	4	2	2
1	2	3	4	1		2	1		1	1	0.333333	6	1		1	2	0	8	8	4	4	3	2	4	4	4	1	1	2	3	1	2	2	1	2	2	8	8	6	4	1	2	2	1	1	3	4	1	3
1	2	2	5	2	4	2	1	4	2	1	0.4	8	1		1	2	0	10	8	5	1	2	4	4	4	3	2	1	1	1	2	1	2	3	1	1	10	10	8	10	10	1	1	2	1	1	4	1	3
1	2	3	6		4	2		5	2	1	0.733333	1	3		1	1	0	10	7	3	1	2	2	5	3		1	1	3	3	1	2	4	2	4	1	3	9	1	1	1	1	1	2	2	2	99	4	4
1	2		7			0			1	1		9			99	88	88	7	7	3	4	1	1	5	1		1	1	1	1	3	1	1	1	3	1	10	7	6	7	1	1	99	99	99	99	99	99	99
1	1	1	5	4	2	2	1	3	1	1	0.466667	7	2		2	88	88	8	7	5	2	2	2	4	4	3	3	1	2	4	2	2	2	1	2	1	9	3	5	3	3	1	1	2	4	3	5	1	3
1	1	3	7	1	6	1	1	3	2	1	0.733333	5	3		1	2	0	10	7	1	5	1	3	3	2	5	3	1	2	1	1	5	1	1	2	3	8	9	9	2	1	3	1	1	2	2	3	1	5
1	2	2	6	1	1	1	3	5	1	1	0.4	5	1		1	4	2	5	7	2	4	1	3	4	3	5	1	1	1	1	5	1	5	2	2	1	7	6	5	6	5	4	99	99	99	99	99	99	5
1	2	3	6	3	3	0	1	3	1	1	0.533333	3	2		1	2	0	8	7	3	2	2	2	5	3	3	1	1	1	3	1	1	1	1	2	1	9	9	5	4	1	1	1	3	2	3	4	1	3
1	2	1	5	1	2	2	3	6	1	1	0.4	8	1		2	88	88	8	7	2	2	1	1	5	2	3	1	1	1	3	1	1	1	1	1	1	10	3	7	2	3	1	1	4	3	2	5	1	4
1	2	1	5	1		2	2	3	1	1	0.6	5	2		2	88	88	8	7	3	3	2	2	4	2	3	1	1	2	2	1	4	1	1	1	1	10	8	3	2	2	1	1	3	3	3	5	2	3
1	2	2	6	2		2	3		2	1	0.666667	8	3		2	88	88	10	7	4	3	1	1	4	1	4	1	1	1	3	1	1	1	1	1	1	8	8	8	8	8	1	1	1	1	1	5	3	3
1	2	2	7	3	2	1	3	3	2	1	0.733333	5	3		2	88	88	10	7	5	4	3	2	4	1	3	1	1	1	4	1	1	2	1	3	1	9	5	5	5	5	1	1	1	1	3	5	3	2
1	2	2	4	3		2	2	5	1	1	0.466667	5	2		2	88	88	7	7	3	2	1	1	5	2	4	1	1	3	2	5	1	5	1	1	3	10	7	5	1	3	1	2	1	1	2	2	1	3
1	2	3	6	1		1	3	3	1	1	0.466667	8	2		1	1	0	7	7	2	4	1	1	5	1	2	1	1	2	3	1	2	1	1	1	1	5	8	2	5	2	1	1	1	1	3	99	4	3
1	2	1	6	1	4	0	2	2	2	1		5			2	88	88	9	7	4	1	5	1	5	1	3	2	1	1	3	1	2	2	1	3	1	10	9	8	8	9	1	99	99	99	99	99	99	99
1	2	2	6	3	4	1	2	3	1	1	0.8	4	3		1	1	1	6	7	2	2	1	2	4	2	2	2	1	2	3	2	4	5	1	3	2	4	4	4	4	4	1	1	1	1	3	5	1	2
1	2	1	7	1	4	2	1	3	2	1	0.6	5	2		2	88	88	10	7	2	3	2	2	5	1	3	1	1	1	3	1	1	1	1	3	1	10	5	1	1	1	1	1	3	1	3	5	4	4
1	2	2	6	1	4	2	3	3	2	1	0.733333	6	3		2	88	88	9	7	4	2	1	1	4	2	3	1	1	2	3	1	1	1	1	2	1	9	7	6	4	4	1	1	3	3	4	3	1	2
1	2	1	6	2	4	2	3		1	1	0.666667	6	3		2	88	88	8	7	2	3	1	3	4	5	3	5	1	3	2	1	3	3	3	3	1	8	7	7	6	5	1	1	1	2	3	1	3	4
1	2	2	5	4	2	2	1	3	2	1	0.6	2	2		2	88	88	10	7	4	2	2	2	5	3	2	1	1	2	2	1	2	1	1	3	1	3	2	1	1	1	1	2	5	2	3	5	1	4
1	2	3	5	2	6	2	3	4	1	1	0.266667	3	1		1	2	0	8	7	4	3	1	1	5	1	3	3	1	2	2	1	5	1	1	4	2	5	10	3	4	1	1	1	4	3	1	5	2	4
1	2	1	7	1	4	1	2	3	2	1	0.4	6	1		2	88	88	10	7	2	4	2	2	4	2	2	1	1	1	3	1	2	2	1	1	1	5	10	6	4	5	3	1	2	2	5	4	5	3
1	2	2	4	4	1	2	1		1	1	0.8	3	3		2	88	88	8	7	3	3	1	1	4	4	2	2	2	2	3	1	1	2	1	2	1	8	7	5	3	3	1	1	3	2	3	3	1	4
1	2	1	4	4	1	3	1		2	1	0.266667	4	1		2	88	88	9	7	2	4	1	2	3	2	2	1	1	1	1	1	1	1	1	2	2	6	5	4	1	1	1	2	2	2	1	2	1	4
1	2	1	7	4		0	2	3	2	1	0.6	3	2		2	88	88	10	7	2	4	1	1	5	1	3	3	1	1	2	1	1	2	1	2	2	10	3	4	2	1	2	2	3	2	1	4	2	4
1	2	1	6	1		2	2		1	1	0.666667	6	3		2	88	88	8	7	3	4	2	3	4	3	4	3	2	2	1	2	3	5	4	3	3	6	6	6	7	7	2	4	3	3	3	3	2	4
1	2	1	7	1	4	0	3	3	1	1		5			1	2	0	7	7	3	2	1	2	4	3	2	1	1	3	1	1	2	3	1	2	1	7	7	5	5	4	1	1	3	3	2	2	1	4
1	2	1	7	3	1	1	2	3	1	1		7			2	88	88	8	7	4	4	1	2	4	2	2	1	1	1	3	1	1	3	1	2	1	8	8	6	6	4	1	1	2	3	1	5	1	99
1	1	1	4	4	2	2	1	3	1	1	0.466667	6	2		2	88	88	7	7	4	3	2	2	4	2	3	3	1	1	1	1	2	3	1	2	1	7	6	5	4	3	3	1	2	1	3	4	1	3
1	2	2	6	4	4	2	1		2	1	0.4	3	1		1	2	2	9	7	3	2	2	2	4	4	2	1	1	2	3	1	3	3	1	2	1	7	7	5	4	2	1	1	3	2	3	5	3	4
1	2	2	5	1	4	2	3	4	2	1	0.666667	7	3		1	2	2	10	7	3	3	1	1	5	1	3	1	1	1	1	1	1	3	1	3	1	8	8	5	8	6	1	1	4	2	4	5	1	4
1	2	3	6	1	4	0	2	4	1	1	0.866667	5	3		1	2	0	7	7	4	3	2	2	5	2	3	1	1	2	2	1	1	2	1	1	1	7	7	5	5	1	1	1	1	3	5	5	3	4
1	2	1	5	4	1	0	1		1	1	0.8	7	3		2	88	88	8	7	2	2	1	2	4	4	2	1	1	2	2	1	1	1	1	2	1	7	6	6	6	3	1	1	5	2	1	5	1	4
1	2	1	6	4	2	2	2	3	1	1	0.666667	6	3		2	88	88	8	7	4	3	2	2	4	3	3	3	1	2	1	1	5	3	1	5	2	8	9	6	8	8	1	1	4	1	5	5	1	4
1	2	1	6	1	5	2	3	3	1	1	0.8	6	3		2	88	88	7	7	2	2	1	1	5	2	4	2	1	1	2	1	1	1	1	3	1	9	7	6	6	6	1	1	4	1	3	4	3	3
1	2	2	4	3	6	2	2	4	2	1	0.533333	1	2		2	88	88	10	7	4	2	2	2	4	2	2	1	1	2	3	1	1	3	5	1	1	10	5	1	1	1	1	1	3	2	3	5	1	1
1	2	2	4	1		0	1	3	1	1	0.533333	4	2		1	2	2	7	7	3	3	2	2	4	2	4	1	1	2	1	3	1	4	1	3	2	6	6	4	6	6	1	2	4	3	1	5	1	4
1	2	1	6	1	4	3	3	2	2	1	0.533333	5	2		2	88	88	10	7	4	3	1	3	5	4	2	1	1	2	3	1	3	2	1	2	1	10	5	10	10	10	1	1	3	3	3	4	1	3
1	2	2	6	1	6	1	2	3	2	1	0.666667	6	3		2	88	88	10	7	4	1	3	2	3	4	2	3	1	1	3	1	1	1	1	1	1	8	8	8	3	2	2	2	1	2	3	2	5	3
1	2	1	7	1	3	0	3	3	2	1	0.466667	7	2		1	2	2	9	7	4	2	2	1	4	2	3	2	1	3	3	1	1	4	2	2	1	9	8	7	7	4	2	1	2	2	1	3	2	3
1	2	1	6	1	5	0	2	2	2	1	0.4	3	1		2	88	88	9	7	3	2	2	2	4	3	4	1	1	2	1	1	1	3	1	1	1	8	9	6	2	1	2	1	1	2	2	3	4	3
1	2	1	5	4	2	0	2	3	2	1	0.666667	5	3		2	88	88	10	7	4	4	2	2	4	3	4	1	1	2	4	1	1	2	1	1	1	10	8	5	5	5	1	1	2	2	3	5	1	4
1	2	1	4	1	2	2	3	3	2	1	0.4	3	1		2	88	88	10	7	2	1	2	1	4	4	3	1	1	1	5	1	2	3	2	3	1	6	3	3	3	3	2	1	3	3	3	5	1	3
1	2	1	6	3	2	2	2		1	1	0.8	10	3		2	88	88	8	7	2	4	2	2	4	1	3	2	1	2	3	2	1	2	1	3	1	8	10	6	7	6	2	1	3	3	1	3	3	3
1	2	3	4	3	2	2	2	5	1	1	0.4	5	1		1	2	0	8	7	3	2	2	2	4	1	2	1	1	1	3	1	1	1	1	3	1	8	4	3	5	8	1	1	2	3	2	4	1	4
1	2	2	5	1	3	2	3	4	1	1	0.333333	2	1		2	88	88	8	7	4	3	2	2	5	4	3	3	1	2	1	1	3	4	1	3	1	8	7	2	1	1	1	3	1	1	4	4	1	4
1	2	1	4	1	1	3	3	3	2	1	0.533333	3	2		2	88	88	10	7	1	4	2	1	5	4	4	1	1	3	2	1	3	2	1	1	2	8	5	3	6	3	1	1	5	2	1	5	1	3
1	2	1	6	3	6	1	3		2	1	0.666667	5	3		2	88	88	10	7	4	2	2	2	4	4	4	1	1	1	1	2	2	1	1	3	1	8	8	6	5	4	2	1	4	2	2	4	1	4
1	2	3	6	2	2	2	2	3	1	1	0.333333	6	1		1	2	0	8	7	4	4	3	3	4	2	4	2	1	4	2	2	1	4	4	3	1	8	8	7	9	10	1	2	3	2	3	3	1	4
1	2	2	4	1	6	3	1	4	2	1	0.6	10	2		1	1	1	10	7	4	2	1	4	4	2	3	1	1	2	3	1	1	2	1	2	1	8	8	8	7	1	1	1	3	2	3	4	1	3
1	2	2	6	2	4	2	2	3	1	1	0.866667	2	3		2	88	88	8	7	4	3	2	2	5	2	3	3	1	2	1	1	5	3	1	2	1	6	5	2	2	2	1	1	5	1	1	5	1	4
1	2	1	7	3	1	0	3	3	1	1	0.533333	4	2		2	88	88	8	7	2	3	1	2	4	3	5	1	1	2	1	2	1	2	1	3	1	3	3	1	5	2	1	1	3	2	1	5	1	5
1	2	2	4	1	4	2	1	3	1	1	0.666667	6	3		1	1	1	8	7	4	2	1	4	5	2	5	1	1	2	3	1	2	3	3	2	1	10	7	5	6	4	1	1	3	1	3	5	1	3
1	2	2	4	1	3	3	1	3	1	1	0.533333	5	2		2	88	88	8	7	2	4	2	2	5	4	2	1	1	2	3	1	5	3	1	2	1	8	9	5	5	3	1	1	3	4	3	5	1	3
1	2	2	6	3	3	1	2	3	1	1	0.733333	4	3		2	88	88	8	7	2	3	2	2	4	2	2	3	1	2	3	1	1	3	1	3	1	7	7	6	4	1	1	1	3	1	1	5	3	4
1	2	2	7	1	6	1	1	3	1	1	0.266667	10	1		1	3	1	8	7	4	5	1	1	5	1	2	1	1	2	5	1	4	1	4	3	1	10	6	6	6	8	1	1	3	2	3	5	3	2
1	2	2	6	1	6	1	2	2	2	1	0.266667	6	1		2	88	88	10	7	3	1	1	2	5	4	2	1	1	2	5	1	4	3	1	1	1	8	10	4	2	2	1	1	5	2	1	5	3	1
1	2	2	6	4		1	1	4	1	1	0.666667	3	3		2	88	88	7	7	3	2	2	4	5	4	3	1	1	3	1	1	3	3	1	1	3	8	8	4	5	1	1	1	4	3	1	5	1	3
1	2	1	4	1	2	3	2	3	2	1	0.533333	8	2		2	88	88	9	7	2	2	3	2	4	3	2	1	1	2	3	1	1	3	1	3	1	8	8	6	8	9	1	1	1	2	2	3	1	3
1	2	2	6	4		2	2		1	1		8			2	88	88	8	7	4	2	2	3	4	3	2	2	1	2	2	2	1	2	1	2	1	8	7	6	6	7	2	1	2	1	3	2	1	4
1	1	2	7	1	2	1	2	4	2	1	0.4	4	1		2	88	88	9	7	5	2	1	2	5	2	2	2	2	2	3	2	3	1	1	2	1	9	8	4	3	1	3	1	3	1	1	5	1	2
1	2	2	7	2	1	2	1	3	2	1	0.466667	5	2		2	88	88	9	7	3	2	1	1	5	2	3	2	1	1	4	1	1	2	1	1	1	5	5	2	3	2	1	1	2	1	3	4	1	3
1	2	1	7	2	1	0	3	3	2	1	0.466667	2	2		2	88	88	10	7	3	2	1	2	4	5	2	2	1	2	4	1	3	1	1	3	1	10	5	4	2	2	1	1	3	2	3	4	3	4
1	2	1	6	2	3	1	2	3	1	1	0.333333	7	1		2	88	88	8	7	4	1	1	2	5	3	2	3	1	2	5	3	2	2	2	4	1	8	7	6	6	3	2	1	2	1	2	4	2	3
1	2	1	7	4		2	2	3	1	1	0.6	9	2		2	88	88	7	7	3	2	1	2	4	4	2	2	1	2	1	2	1	1	1	3	2	10	9	8	9	9	2	2	4	3	3	3	1	5
1	2	2	5	3	2	2	3	3	2	1	0.533333	10	2		2	88	88	10	7	5	2	1	1	5	2	3	1	1	1	2	1	4	1	1	1	1	4	4	1	1	1	1	1	1	1	2	5	1	1
1	2	2	7	1	6	1	2	2	2	1	0.466667	8	2		2	88	88	10	7	5	2	2	1	4	4	3	1	1	1	5	1	2	1	1	1	1	10	4	3	1	5	1	1	1	3	2	5	1	1
1	2	1	5	3	6	2	1	4	2	1	0.466667	5	2		2	88	88	9	7	3	4	1	2	4	2	3	3	1	2	2	2	3	3	1	3	1	7	6	7	7	6	1	1	3	3	1	3	1	4
1	2	1	6	3	2	0	3		1	1	0.733333	4	3		2	88	88	8	7	4	2	2	2	4	4	2	3	1	2	3	1	2	3	1	3	1	10	7	1	1	1	2	1	3	2	2	5	1	4
1	2	1	6	1	4	2	2	3	2	1	0.666667	8	3		2	88	88	10	7	4	2	2	1	3	2	2	1	1	2	2	1	1	3	2	3	1	8	8	8	6	7	1	1	2	2	3	3	2	4
1	1	1	6	1	6	1	3		2	1	0.533333	6	2		2	88	88	10	7	4	3	2	2	5	4	3	1	1	3	2	1	3	3	2	3	1	8	6	8	6	2	1	1	2	2	2	5	2	2
1	2	2	7	4	6	2	3	1	1	1	0.6	3	2		2	88	88	8	7	4	3	1	2	5	1	4	1	1	1	1	1	1	1	1	2	1	5	5	6	4	2	2	1	1	1	2	3	2	4
1	1	1	5	2	2	2	3		2	1	0.333333	4	1		2	88	88	10	7	4	5	1	3	3	2	4	5	1	2	2	1	1	4	1	4	2	6	1	1	1	1	3	1	2	4	1	4	1	4
1	2	2	6	4	1	2	1	4	1	1	0.466667	5	2		2	88	88	8	7	4	3	1	2	4	2	3	3	1	1	1	1	1	3	1	2	1	10	8	6	9	9	2	1	1	3	3	3	1	4
1	2	2	6	2	5	2	2	3	1	1	0.8	6	3		2	88	88	7	7	4	3	2	2	5	4	2	2	2	1	1	1	5	1	1	1	1	6	6	6	6	6	1	1	4	3	1	2	1	3
1	2	1	7	1	3	0	2	2	1	1		7			2	88	88	8	7	2	3	2	3	4	3	2	2	1	2	1	1	1	5	2	2	2	8	8	8	5	4	2	2	2	2	1	3	1	4
1	2	1	7	3	6	2	2		1	1	0.6	7	2		2	88	88	8	7	4	2	2	2	5	3	3	3	1	2	3	1	2	3	1	3	1	8	6	5	4	3	1	1	3	1	2	3	1	4
1	2	2	4	1		1	1	3	2	1	0.466667	7	2		1	3	3	10	7	4	2	2	2	4	2	2	1	1	1	1	1	2	1	1	2	1	7	7	7	5	3	1	1	1	1	2	3	2	1
1	2	2	4	4	3	2	1		2	1	0.4	2	1		1	2	2	10	7	3	2	2	2	4	4	2	1	1	2	2	1	3	1	1	1	2	9	7	4	1	1	1	1	1	1	3	4	1	3
1	2	2	7	4	5	1	2	3	1	1	0.6	3	2		2	88	88	8	7	4	2	1	1	5	4	2	1	1	2	3	1	2	3	1	2	3	8	7	4	2	1	2	1	1	3	1	3	1	1
1	2	1	7	4	5	2	2		2	1	0.666667	2	3		2	88	88	9	7	4	3	2	2	4	2	3	1	1	3	3	1	4	2	4	4	2	7	7	3	3	2	3	1	4	2	1	3	1	3
1	2	1	6	1	3	2	3	3	1	1	0.533333	4	2		2	88	88	8	7	2	3	2	2	2	3	3	1	1	2	3	1	3	1	2	3	1	9	8	4	4	1	1	1	3	2	1	5	1	4
1	2	2	5	3	6	2	3	3	2	1	0.4	8	1		2	88	88	10	6	4	4	1	3	4	2	3	1	1	1	3	1	1	1	1	1	2	10	5	9	2	1	1	2	4	4	4	4	2	3
1	2	1	7	1		0	3	4	1	1	0.333333	2	1		2	88	88	8	6	1	2	1	1	4	1	1	1	1	2	4	1	1	4	2	3	1	8	5	1	1	1	2	2	3	3	2	5	1	4
1	2	3	7	1	3	1	1		1	1	0.8	8	3		1	3	0	6	6	4	2	2	2	4	2	2	1	1	2	5	1	1	1	1	2	1	10	6	5	7	3	1	1	3	3	3	4	2	3
1	2	1	6	4	1	2	2	5	2	1		10			2	88	88	10	6	2	2	1	1	1	3	2	2	1	2	3	3	2	2	2	2	1	10	10	10	10	10	1	1	1	2	1	3	1	2
1	2	1	5	1	4	1	3	3	2	1	0.533333	4	2		2	88	88	10	6	2	3	2	2	4	2	3	3	1	2	3	1	1	4	1	3	1	7	8	5	2	3	2	2	2	2	2	3	2	2
1	2	2	4	4	4	1	2		1	1	0.466667	8	2		2	88	88	8	6	2	2	2	5	2	4	2	2	1	2	3	1	2	3	1	2	2	8	8	5	5	5	1	3	1	3	1	3	1	3
1	2	1	6	4		0	1	3	2	1		6			2	88	88	9	6	3	2	2	3	4	4	2	1	1	2	2	2	1	3	2	2	1	6	8	4	5	4	1	1	2	4	2	4	1	3
1	2	2	5	3	3	2	1	4	1	1	0.4	4	1		1	1	1	8	6	4	3	2	2	4	3	2	3	1	3	3	1	3	4	1	2	1	8	8	6	5	3	1	1	3	3	3	5	2	4
1	2	2	5	1		2	3		1	1		5			2	88	88	8	6	3	1	3	1	5	3	1	2	1	2	3	1	4	1	1	2	1	10	10	3	5	3	1	1	3	3	1	4	1	1
1	2	1	6	1	2	0	3	3	2	1	0.533333	3	2		2	88	88	9	6	3	2	1	2	3	1	2	2	1	3	4	1	3	3	1	2	2	9	7	3	3	3	1	1	4	2	1	3	2	4
1	2	1	7	2	6	1	2	3	1	1		5			2	88	88	8	6	2	3	2	2	3	4	2	1	1	2	3	1	1	5	1	2	1	8	8	5	6	4	1	1	1	3	2	5	2	3
1	2	1	5	1		2	1	3	2	1	0.133333	6	1		2	88	88	10	6	3	1	1	2	5	4	1	2	1	2	4	1	2	4	1	3	2	10	10	2	8	8	2	1	5	3	3	5	3	4
1	2	1	7	1	4	1	2	3	2	1	0.6	7	2		2	88	88	10	6	4	3	1	3	4	4	4	1	1	2	2	2	1	3	1	2	1	8	8	5	4	4	1	1	1	1	4	4	1	3
1	2	1	6	1	2	0	3	5	1	1	0.6	3	2		2	88	88	8	6	2	3	2	4	4	2	4	1	1	2	3	1	3	2	2	2	1	6	6	1	3	1	1	1	4	3	1	3	1	4
1	2	3	4	3	2	0	2	3	1	1		1			1	3	0	7	6	3	4	2	2	3	4	4	1	1	1	1	1	4	1	1	1	1	6	9	3	4	4	1	99	99	99	99	99	99	99
1	2	2	6	2	6	1	1	3	2	1	0.333333	6	1		1	3	3	10	6	2	4	2	1	4	3	5	1	1	2	1	1	2	1	2	3	1	9	8	6	8	9	1	1	1	2	2	4	1	4
1	2	2	7	3	5	2	3		1	1	0.4	5	1		2	88	88	8	6	2	3	1	2	4	4	1	2	1	2	1	1	3	5	5	2	1	5	5	5	6	5	1	1	2	1	3	5	1	4
1	1	1	7	1	1	0	3	3	1	1	0.666667	7	3		2	88	88	7	6	3	2	2	2	3	2	2	1	1	2	2	2	2	3	1	5	2	8	6	4	4	1	1	2	5	1	1	4	5	3
1	2	2	7	3	2	1	2	3	2	1	0.666667	8	3		1	1	1	10	6	2	4	2	2	4	2	4	1	1	1	2	1	1	1	1	2	1	8	8	5	5	3	1	1	2	3	1	4	1	4
1	2	2	4	2	2	3	1	3	1	1	0.666667	7	3		2	88	88	7	6	3	3	2	2	3	4	4	2	1	1	1	3	1	3	2	5	1	7	7	7	5	4	2	1	1	1	2	5	1	4
1	2	2	5	4		0	1	3	1	1	0.6	1	2		1	2	2	8	6	2	2	2	2	4	3	2	4	1	1	1	1	1	1	1	3	2	6	3	1	1	1	1	1	3	2	2	5	1	3
1	2	3	6	1		0	1	4	1	1	0.2	1	1		1	1	0	6	5	4	2	3	4	4	3		1	1	1	5	1	2	2	1	1	1	8	3	3	1	1	1	1	2	1	3	4	5	1
1	1	2	7	1	6	1	3	4	2	1	0.466667	3	2		2	88	88	10	5	4	4	3	4	4	2	4	4	1	1	1	1	1	1	1	3	1	9	5	5	3	10	1	2	4	1	99	2	1	4
1	2	3	5	1	2	0	1	3	1	1	0.533333	6	2		2	88	88	7	5	4	2	2	2	5	4	3	2	1	2	5	1	1	1	1	3	1	10	7	7	6	1	1	1	1	1	3	5	4	3
1	2	2	7	1	4	0	1	4	1	1	0.6	3	2		1	1	1	7	5	3	4	1	1	3	4	4	1	1	2	2	1	1	4	2	2	1	7	6	3	2	1	1	1	1	2	2	4	1	4
1	2	1	6	2	2	3	1	4	2	1		7			2	88	88	10	5	3	4	2	4	4	2	3	1	1	1	1	2	1	1	1	2	1	6	6	7	5	8	1	1	1	1	1	5	1	4
1	2	1	5	4	2	2	2	4	1	1	0.466667	5	2		2	88	88	5	5	2	2	1	2	4	2	4	1	1	2	1	1	1	3	1	3	1	5	5	5	5	5	2	1	3	1	2	5	4	3
1	2	2	5	1	3	1	2	3	2	1	0.4	4	1		2	88	88	10	5	2	3	1	1	4	3	2	1	1	1	3	1	2	3	1	3	1	8	6	7	8	9	1	1	1	2	2	5	1	3
1	2	1	4	4	1	2	1	3	2	1		9			2	88	88	10	5	5	2	1	2	3	4	2	2	2	2	3	1	2	2	1	2	2	9	9	9	9	9	1	1	2	1	3	5	1	2
1	2	2	7	3	2	2	2		1	1		1			1	1	1	7	5	2	2	1	1	4	3	5	1	1	2	1	1	2	5	2	2	1	8	3	1	3	1	1	1	3	4	1	5	1	4
1	1	3	6	2	5	2	3	4	1	1	0.333333	3	1		1	1	0	7	5	2	4	1	1	4	3	4	1	1	2	1	1	5	2	4	3	1	7	4	3	3	3	1	1	2	2	1	5	1	4
1	2	1	4	3		2	1		1	1	0.466667	3	2		2	88	88	5	4	2	4	1	1	4	2	3	2	1	2	1	2	1	3	1	2	1	6	5	3	1	1	1	1	2	3	1	5	1	2
1	2	1	6	1	4	2	2	3	1	1	0.666667	3	3		1	3	3	8	4	1	4	1	1	3	1	4	1	2	1	2	1	1	5	1	3	1	7	5	1	1	1	1	1	3	3	1	5	1	3
1	2	3	7	3	4	1	1	3	2	1	0.466667	8	2		1	2	0	10	3	5	1	1	1	5	1	1	1	1	1	4	1	2	1	1	3	1	10	10	8	6	1	2	1	1	1	1	5	3	2
1	1	3	6	2	4	2	3	4	1	1	0.333333	5	1		1	1	0	7	3	2	4	2	1	4	3	3	1	1	2	2	1	5	1	1	3	1	5	3	4	4	3	1	1	2	2	1	4	1	4
1	2	1	6	1	3	2	3	4	1	1	0.333333	4	1		2	88	88	7	3	1	3	1	2	3	2	3	3	1	2	3	2	2	3	1	5	1	8	5	3	5	1	2	1	4	4	1	3	1	4
1	2	3	4	1	2	0	1	3	1	1		10			2	88	88	8	3	4	3	2	2	4	3	4	3	1	1	3	1	1	3	1	2	1	9	7	8	7	5	1	99	99	99	99	99	99	99
1	2	2	7	3		2	3	4	1	1	0.533333	1	2		2	88	88	7	3	3	3	1	3	5	4	4	2	1	2	4	2	1	3	1	4	1	10	10	7	3	1	2	1	5	3	1	4	1	3
[truncated: 133 more columns]

## Sheet: Variables
Variables
D1_Consent
D2_Gender
Age_classes
D4_Education_level
Italy_zones_in4
d17_ric_3_income
Worker_profile
Family_cultural_capital
bmi_classes
D22_Importance_diet_on_health
D23_RIC_Importance_health
DM
DM1
DM_LV
VAR00001
D8_Children
D9_Number_children
D10_Minor_children
D22_Diet_health
D23_Health_importance
D24_1_Nutritional_values
D24_2_Organic_products
D24_3_Branded_products
D24_4_Fresh_products
D24_5_Products_without_preservatives
D24_6_Fruit_juices
D24_7_Organic_products2
D25_1_Frozen_foods
D25_2_Fast_Food
D25_3_Pizza_Focaccia
D25_4_Organic_brand
D25_5_Soft_drinks
D25_6_Alcohol
D25_7_Sweets
D25_8_Prepared_fruit
D25_9_Canned_food
D25_10_Fried_food
D26_1_Sugars
D26_2_Fats
D26_3_Carbohydrates
D26_5_Proteins
D26_6_Fibers
D27_Cooking
D28_1_Cooking_frying
D28_2_Cooking_sautéing
D28_3_Cooking_oven_with_oil
D28_4_Cooking_oven_without_oil
D28_5_Cooking_raw
D28_6_Cooking_without_condiments
D29_1_Purchase_convenience
D29_2_Purchase_media_suggestions
D29_3_Purchase_branded_products
D29_4_Purchase_long_shelf_life_products
D29_5_Purchase_specialty_shops
D29_6_Consumption_near_expiration
D29_7_Eating_out_calories
D29_8_Zero_calories_drinks
D29_9_Purchase_ingredients
D29_10_Recommended_meals
D30_1_Consumption_cereals_potatoes
D30_2_Consumption_fruit
D30_3_Consumption_fresh_vegetables
D31_Consumption_dried_fruit
D32_Consumption_olive_oil
D33_1_Consumption_milk_yogurt
D33_2_Consumption_fresh_cheese
D33_3_Consumption_red_meat
D33_4_Consumption_white_meat
D33_5_Consumption_eggs
D33_6_Consumption_fish
D33_7_Consumption_cold_cuts
D33_8_Consumption_legumes
D33_9_Consumption_sweets
D34_Consumption_water_herbal_teas
D35_1_Consumption_meals_with_company
D35_2_Consumption_local_products
D35_3_Consumption_traditional_recipes
D35_4_Consumption_seasonal_fruit_vegetables
D36_1_Lunch_duration
D36_2_Dinner_duration
D37_Wine_consumption
Number_children_2
Italy_zones_in3
Children_minors_adults
D11_ric_3_professional_classes
D12_ric_professional_position
D13_RIC_Employee
D13_WITHOUT_OTHER
d14_ric1_self_employed_type
D15_RIC_MOTHER1
D16_RIC_FATHER2
Parents_cultural_capital
d17_income_test1
d17_ric_2_income
Processed_food_consumption
Processed_food_consumption_levels
Weekly_use_unhealthy_cooking_methods
Weekly_use_healthy_cooking_methods
Unhealthy_cooking_methods_levels
Weekly_use_raw_condiments
Height_cm
BMI
d4_ric_education_level
BMI_4_classes
MBI_2_CLASSES
MBI_3_CLASSES
CEREALS
CEREALS1
FRUIT
VEGETABLES
OIL
MILK
DRIED_FRUIT
CHEESE
RED_MEAT
WHITE_MEAT
EGGS
COLD_CUTS
FISH
LEGUMES
SWEETS
WATER
MEAL_COMPANY
SEASONALITY
KM0
TRADITIONAL_RECIPES
LUNCH
DINNER
WINE
MEDITERRANEAN_CULTURE_ADHERENCE
MEDITERRANEAN_CULTURE_DIET_TOTAL_ADHERENCE
REGRESSORS
Male
Female
From18_to35
From36_to55
Over55
Max_high_school
Bachelor_degree
Master_degree
Postgraduate
North
Center
South
Children
No_children
No_child
One_child
Two_children
More_than_two_children
Without_children
With_adult_children
With_minor_children
Employed
Other_condition
PL_entrepreneurs_managers
PL_artisans_clerical
PL_workers_similar
Income_up_to_1500euro
Income_1500_2500
Income_2500_3000
Income_3000_4000
Income_4000_5000
Income_over_5000euro
Low_cultural_capital
Medium_cultural_capital
High_cultural_capital
Family_with_obesity
Family_without_obesity
Respondents_cook
Respondents_not_cook
Low_processed_food_consumption
Medium_processed_food_consumption
High_processed_food_consumption
Low_unhealthy_cooking_use
Medium_unhealthy_cooking_use
High_unhealthy_cooking_use
Low_raw_condiment_use
Medium_raw_condiment_use
High_raw_condiment_use
Underweight
Normal_weight
Overweight
